# Supplementary material for: Diversity and Functional Evolution of Terpene Synthases in Rosaceae
Source: Plants (Basel). 2022 Mar 10;11(6):736. doi: 10.3390/plants11060736 (PMC8953233; doi:10.3390/plants11060736)
Supplement: Supplementary file 1 [file plants-11-00736-s001.zip]

Archive with 5 entries (5 files):
- Supplementary.pdf
- SupplementaryTableS1.xlsx
- SupplementaryTableS2.xlsx
- SupplementaryTableS3.xlsx
- SupplementaryTableS4.xlsx
