# Supplementary material for: Diversity and Functional Evolution of Terpene Synthases in Rosaceae
Source: Plants (Basel). 2022 Mar 10;11(6):736. doi: 10.3390/plants11060736 (PMC8953233; doi:10.3390/plants11060736)
Supplement: Supplementary file 1 [file plants-11-00736-s001.zip › SupplementaryTableS1.xlsx]

## Sheet: a
Table S1. Pfam domain distribution in the TPSs of eight Rosaceae species
SeqId	alignment start	alignment	endenvelope start	envelope end	hmm acc	hmm name	type	hmm start	hmm end	hmm length	bit score	E-value	significance	clan
FvH4_1g04000.t1	31	206	31	206	PF01397.22	Terpene_synth	Domain	1	192	192	200.9	1.6e-59	1	No_clan
FvH4_1g04000.t1	238	503	238	503	PF03936.17	Terpene_synth_C	Domain	1	267	267	378.5	1.5e-113	1	CL0613
FvH4_1g05400.t1	31	192	30	207	PF01397.22	Terpene_synth	Domain	2	176	192	189.3	5.6e-56	1	No_clan
FvH4_1g05400.t1	235	500	235	500	PF03936.17	Terpene_synth_C	Domain	1	267	267	347	6.4e-104	1	CL0613
FvH4_2g22720.t1	3	84	1	84	PF01397.22	Terpene_synth	Domain	117	192	192	46.3	3.8e-12	1	No_clan
FvH4_2g22720.t1	128	277	128	299	PF03936.17	Terpene_synth_C	Domain	1	145	267	64.9	7e-18	1	CL0613
FvH4_2g23400.t1	269	475	269	475	PF01397.22	Terpene_synth	Domain	1	192	192	161.7	1.7e-47	1	No_clan
FvH4_2g23400.t1	519	677	519	688	PF03936.17	Terpene_synth_C	Domain	1	155	267	67.4	1.3e-18	1	CL0613
FvH4_2g23420.t1	268	475	268	475	PF01397.22	Terpene_synth	Domain	1	192	192	160.2	4.6e-47	1	No_clan
FvH4_2g23420.t1	519	760	519	770	PF03936.17	Terpene_synth_C	Domain	1	257	267	62.8	3.2e-17	1	CL0613
FvH4_2g23440.t1	279	485	279	485	PF01397.22	Terpene_synth	Domain	1	192	192	182.7	6.1e-54	1	No_clan
FvH4_2g23440.t1	529	765	529	775	PF03936.17	Terpene_synth_C	Domain	1	243	267	81.5	6.1e-23	1	CL0613
FvH4_3g01590.t1	32	212	32	212	PF01397.22	Terpene_synth	Domain	1	192	192	182.8	5.7e-54	1	No_clan
FvH4_3g01590.t1	243	502	243	503	PF03936.17	Terpene_synth_C	Domain	1	266	267	320.6	7.1e-96	1	CL0613
FvH4_3g03000.t1	45	228	45	228	PF01397.22	Terpene_synth	Domain	1	192	192	142.3	1.5e-41	1	No_clan
FvH4_3g03000.t1	262	526	262	526	PF03936.17	Terpene_synth_C	Domain	1	267	267	295.9	2.4e-88	1	CL0613
FvH4_3g03045.t1	79	344	78	344	PF03936.17	Terpene_synth_C	Domain	2	267	267	296.1	2.1e-88	1	CL0613
FvH4_3g03061.t1	42	187	27	199	PF01397.22	Terpene_synth	Domain	22	176	192	156.8	5.3e-46	1	No_clan
FvH4_3g03061.t1	231	496	230	496	PF03936.17	Terpene_synth_C	Domain	2	267	267	293.7	1.1e-87	1	CL0613
FvH4_3g03072.t1	70	207	51	211	PF01397.22	Terpene_synth	Domain	22	166	192	126.2	1.3e-36	1	No_clan
FvH4_3g03072.t1	188	381	182	381	PF03936.17	Terpene_synth_C	Domain	74	267	267	204.7	1.7e-60	1	CL0613
FvH4_3g03081.t1	71	216	57	228	PF01397.22	Terpene_synth	Domain	22	176	192	153.4	5.7e-45	1	No_clan
FvH4_3g03081.t1	260	525	259	525	PF03936.17	Terpene_synth_C	Domain	2	267	267	295.9	2.6e-88	1	CL0613
FvH4_3g03150.t1	12	156	2	167	PF01397.22	Terpene_synth	Domain	23	177	192	156.8	5.3e-46	1	No_clan
FvH4_3g03150.t1	201	466	200	466	PF03936.17	Terpene_synth_C	Domain	2	267	267	301.7	4.3e-90	1	CL0613
FvH4_3g14111.t1	10	165	10	253	PF03936.17	Terpene_synth_C	Domain	1	161	267	63.2	2.3e-17	1	CL0613
FvH4_3g14112.t1	62	173	49	173	PF01397.22	Terpene_synth	Domain	92	192	192	95.3	3.8e-27	1	No_clan
FvH4_3g14114.t1	164	244	155	262	PF01397.22	Terpene_synth	Domain	11	86	192	42.3	6.4e-11	1	No_clan
FvH4_3g14116.t1	140	324	137	336	PF01397.22	Terpene_synth	Domain	5	184	192	139.9	8.1e-41	1	No_clan
FvH4_3g14116.t1	379	644	379	644	PF03936.17	Terpene_synth_C	Domain	1	267	267	242.5	5e-72	1	CL0613
FvH4_3g14130.t1	225	418	225	424	PF01397.22	Terpene_synth	Domain	1	189	192	153	7.8e-45	1	No_clan
FvH4_3g14130.t1	467	609	467	615	PF03936.17	Terpene_synth_C	Domain	1	144	267	147.5	4.7e-43	1	CL0613
FvH4_3g14131.t1	1	116	1	116	PF03936.17	Terpene_synth_C	Domain	152	267	267	83.8	1.2e-23	1	CL0613
FvH4_3g16270.t1	16	86	4	90	PF03936.17	Terpene_synth_C	Domain	143	213	267	41.6	9.1e-11	1	CL0613
FvH4_3g21390.t1	1	155	1	155	PF01397.22	Terpene_synth	Domain	26	192	192	168.9	1.1e-49	1	No_clan
FvH4_3g21390.t1	186	453	186	453	PF03936.17	Terpene_synth_C	Domain	1	267	267	322.2	2.3e-96	1	CL0613
FvH4_3g21391.t1	1	48	1	48	PF01397.22	Terpene_synth	Domain	141	192	192	44.1	1.9e-11	1	No_clan
FvH4_3g21391.t1	79	345	79	345	PF03936.17	Terpene_synth_C	Domain	1	267	267	334.9	3.2e-100	1	CL0613
FvH4_3g21490.t1	29	202	28	202	PF01397.22	Terpene_synth	Domain	2	192	192	182.6	6.2e-54	1	No_clan
FvH4_3g21490.t1	233	497	233	497	PF03936.17	Terpene_synth_C	Domain	1	267	267	350.9	4.2e-105	1	CL0613
FvH4_3g21560.t1	80	159	79	159	PF01397.22	Terpene_synth	Domain	109	192	192	93.4	1.4e-26	1	No_clan
FvH4_3g21560.t1	190	455	190	455	PF03936.17	Terpene_synth_C	Domain	1	267	267	368.3	2e-110	1	CL0613
FvH4_3g22161.t1	1	123	1	123	PF19086.1	Terpene_syn_C_2	Domain	78	199	199	151	3.6e-44	1	CL0613
FvH4_3g22162.t1	2	82	1	86	PF01397.22	Terpene_synth	Domain	68	151	192	109	2.3e-31	1	No_clan
FvH4_3g22162.t1	112	230	112	231	PF03936.17	Terpene_synth_C	Domain	1	119	267	184.8	1.9e-54	1	CL0613
FvH4_3g32081.t1	37	78	32	78	PF19086.1	Terpene_syn_C_2	Domain	158	199	199	41.9	9.7e-11	1	CL0613
FvH4_3g32100.t1	2	90	1	90	PF01397.22	Terpene_synth	Domain	93	192	192	91.6	5.1e-26	1	No_clan
FvH4_3g32180.t1	1	101	1	101	PF19086.1	Terpene_syn_C_2	Domain	100	199	199	114.3	6.3e-33	1	CL0613
FvH4_4g27781.t1	8	85	6	87	PF03936.17	Terpene_synth_C	Domain	70	146	267	70.4	1.5e-19	1	CL0613
FvH4_4g27790.t1	50	221	45	221	PF01397.22	Terpene_synth	Domain	6	192	192	193.4	3.2e-57	1	No_clan
FvH4_4g27790.t1	252	467	252	470	PF03936.17	Terpene_synth_C	Domain	1	215	267	237.6	1.5e-70	1	CL0613
FvH4_4g27790.t1	615	672	603	672	PF19086.1	Terpene_syn_C_2	Domain	142	199	199	55.1	8.8e-15	1	CL0613
FvH4_4g27860.t1	15	280	15	280	PF03936.17	Terpene_synth_C	Domain	1	267	267	326.5	1.2e-97	1	CL0613
FvH4_4g27870.t1	13	109	3	109	PF01397.22	Terpene_synth	Domain	92	192	192	136	1.3e-39	1	No_clan
FvH4_4g27940.t1	15	280	15	280	PF03936.17	Terpene_synth_C	Domain	1	267	267	331.2	4.4e-99	1	CL0613
FvH4_4g27941.t1	16	108	8	109	PF01397.22	Terpene_synth	Domain	25	120	192	96.3	1.8e-27	1	No_clan
FvH4_4g27943.t1	36	208	31	208	PF01397.22	Terpene_synth	Domain	5	192	192	195.9	5.5e-58	1	No_clan
FvH4_4g27943.t1	239	505	239	505	PF03936.17	Terpene_synth_C	Domain	1	267	267	329.1	1.9e-98	1	CL0613
FvH4_4g27950.t1	40	200	26	200	PF01397.22	Terpene_synth	Domain	23	192	192	190.5	2.5e-56	1	No_clan
FvH4_4g27950.t1	231	497	231	497	PF03936.17	Terpene_synth_C	Domain	1	267	267	322.2	2.4e-96	1	CL0613
FvH4_4g27951.t1	2	85	1	85	PF03936.17	Terpene_synth_C	Domain	184	267	267	88.5	4.4e-25	1	CL0613
FvH4_4g27952.t1	31	207	31	207	PF01397.22	Terpene_synth	Domain	1	192	192	195.1	9.7e-58	1	No_clan
FvH4_4g27952.t1	238	382	238	393	PF03936.17	Terpene_synth_C	Domain	1	145	267	185.7	1e-54	1	CL0613
FvH4_5g06450.t1	1	58	1	64	PF03936.17	Terpene_synth_C	Domain	171	227	267	37.2	1.9e-09	1	CL0613
FvH4_5g06461.t1	34	196	33	218	PF01397.22	Terpene_synth	Domain	2	181	192	177.3	2.6e-52	1	No_clan
FvH4_5g06461.t1	214	483	214	483	PF03936.17	Terpene_synth_C	Domain	1	267	267	321.4	4.2e-96	1	CL0613
FvH4_5g06470.t1	34	209	33	209	PF01397.22	Terpene_synth	Domain	2	192	192	176.7	4e-52	1	No_clan
FvH4_5g06470.t1	243	512	243	512	PF03936.17	Terpene_synth_C	Domain	1	267	267	327.3	6.4e-98	1	CL0613
FvH4_5g06530.t1	34	208	33	208	PF01397.22	Terpene_synth	Domain	2	192	192	180.5	2.9e-53	1	No_clan
FvH4_5g06530.t1	209	381	160	381	PF03936.17	Terpene_synth_C	Domain	98	267	267	154.9	2.6e-45	1	CL0613
FvH4_5g35700.t1	25	200	25	200	PF01397.22	Terpene_synth	Domain	1	192	192	200	2.9e-59	1	No_clan
FvH4_5g35700.t1	231	497	231	497	PF03936.17	Terpene_synth_C	Domain	1	267	267	342.5	1.5e-102	1	CL0613
FvH4_5g35711.t1	7	144	1	144	PF01397.22	Terpene_synth	Domain	49	192	192	174	2.9e-51	1	No_clan
FvH4_5g35711.t1	175	284	175	288	PF03936.17	Terpene_synth_C	Domain	1	109	267	157.4	4.3e-46	1	CL0613
FvH4_5g35712.t1	2	150	1	150	PF03936.17	Terpene_synth_C	Domain	118	267	267	156.4	8.6e-46	1	CL0613
FvH4_6g06540.t1	32	211	32	211	PF01397.22	Terpene_synth	Domain	1	192	192	186.6	3.9e-55	1	No_clan
FvH4_6g06540.t1	247	513	247	513	PF03936.17	Terpene_synth_C	Domain	1	267	267	351.3	3.2e-105	1	CL0613
FvH4_6g11440.t1	31	207	31	207	PF01397.22	Terpene_synth	Domain	1	192	192	203.2	3.2e-60	1	No_clan
FvH4_6g11440.t1	238	503	238	503	PF03936.17	Terpene_synth_C	Domain	1	267	267	331.4	3.7e-99	1	CL0613
FvH4_6g19050.t1	41	214	41	214	PF01397.22	Terpene_synth	Domain	1	192	192	171.7	1.5e-50	1	No_clan
FvH4_6g19050.t1	250	515	250	515	PF03936.17	Terpene_synth_C	Domain	1	267	267	349.4	1.2e-104	1	CL0613
FvH4_6g19300.t1	2	101	1	101	PF03936.17	Terpene_synth_C	Domain	168	267	267	106.9	1.1e-30	1	CL0613
FvH4_6g43720.t1	75	251	74	251	PF01397.22	Terpene_synth	Domain	2	192	192	161.7	1.7e-47	1	No_clan
FvH4_6g43720.t1	283	549	283	549	PF03936.17	Terpene_synth_C	Domain	1	267	267	318.9	2.3e-95	1	CL0613
FvH4_6g43730.t1	50	226	49	226	PF01397.22	Terpene_synth	Domain	2	192	192	160.8	3.2e-47	1	No_clan
FvH4_6g43730.t1	258	524	258	524	PF03936.17	Terpene_synth_C	Domain	1	267	267	320.3	9.2e-96	1	CL0613
FvH4_6g43791.t1	9	150	1	150	PF01397.22	Terpene_synth	Domain	50	192	192	156	9.1e-46	1	No_clan
FvH4_6g43791.t1	178	424	169	424	PF03936.17	Terpene_synth_C	Domain	24	267	267	278.8	4.2e-83	1	CL0613
FvH4_6g43792.t1	33	210	32	210	PF01397.22	Terpene_synth	Domain	2	192	192	168.6	1.2e-49	1	No_clan
FvH4_6g43792.t1	241	482	241	490	PF03936.17	Terpene_synth_C	Domain	1	242	267	294.6	6e-88	1	CL0613
FvH4_6g43793.t1	1	116	1	118	PF03936.17	Terpene_synth_C	Domain	148	262	267	81.4	6.5e-23	1	CL0613
FvH4_6g43794.t1	99	168	96	168	PF01397.22	Terpene_synth	Domain	123	192	192	64.4	1.1e-17	1	No_clan
FvH4_6g43794.t1	216	257	181	260	PF03936.17	Terpene_synth_C	Domain	56	97	267	39.9	2.9e-10	1	CL0613
FvH4_6g43820.t1	33	210	32	210	PF01397.22	Terpene_synth	Domain	2	192	192	167.6	2.5e-49	1	No_clan
FvH4_6g43820.t1	241	510	241	510	PF03936.17	Terpene_synth_C	Domain	1	267	267	294.6	6.2e-88	1	CL0613
FvH4_6g44541.t1	33	135	28	137	PF01397.22	Terpene_synth	Domain	2	117	192	74.9	6.8e-21	1	No_clan
FvH4_6g44544.t1	1	52	1	52	PF01397.22	Terpene_synth	Domain	141	192	192	43.5	2.8e-11	1	No_clan
FvH4_6g44544.t1	83	350	83	350	PF03936.17	Terpene_synth_C	Domain	1	267	267	313.5	1e-93	1	CL0613
FvH4_6g45600.t1	20	213	19	213	PF01397.22	Terpene_synth	Domain	2	192	192	158.6	1.5e-46	1	No_clan
FvH4_6g45600.t1	244	514	244	514	PF03936.17	Terpene_synth_C	Domain	1	267	267	322	2.8e-96	1	CL0613
FvH4_7g03620.t1	42	214	41	214	PF01397.22	Terpene_synth	Domain	2	192	192	185	1.2e-54	1	No_clan
FvH4_7g03620.t1	245	509	245	509	PF03936.17	Terpene_synth_C	Domain	1	267	267	358.6	1.9e-107	1	CL0613
FvH4_7g13030.t1	38	108	35	108	PF01397.22	Terpene_synth	Domain	119	192	192	71.1	9.6e-20	1	No_clan
FvH4_7g13030.t1	140	399	140	400	PF03936.17	Terpene_synth_C	Domain	1	266	267	331.7	3e-99	1	CL0613
FvH4_7g33640.t1	32	206	32	206	PF01397.22	Terpene_synth	Domain	1	192	192	198	1.2e-58	1	No_clan
FvH4_7g33640.t1	239	503	238	503	PF03936.17	Terpene_synth_C	Domain	3	267	267	336.3	1.2e-100	1	CL0613
FvH4_7g33750.t1	32	206	32	206	PF01397.22	Terpene_synth	Domain	1	192	192	197.1	2.4e-58	1	No_clan
FvH4_7g33750.t1	237	503	237	503	PF03936.17	Terpene_synth_C	Domain	1	267	267	337.8	4e-101	1	CL0613
HF02961-RA	211	366	185	370	PF01397.22	Terpene_synth	Domain	42	187	192	152.2	1.4e-44	1	No_clan
HF02961-RA	411	544	410	620	PF03936.17	Terpene_synth_C	Domain	20	167	267	42.8	4e-11	1	CL0613
HF03316-RA	7	143	1	143	PF01397.22	Terpene_synth	Domain	50	192	192	144.6	2.8e-42	1	No_clan
HF04193-RA	169	369	169	369	PF01397.22	Terpene_synth	Domain	1	192	192	149.4	1e-43	1	No_clan
HF04193-RA	412	682	412	683	PF03936.17	Terpene_synth_C	Domain	1	266	267	228	1.3e-67	1	CL0613
HF04385-RA	29	217	28	217	PF01397.22	Terpene_synth	Domain	2	192	192	189.8	4.1e-56	1	No_clan
HF04385-RA	248	512	248	512	PF03936.17	Terpene_synth_C	Domain	1	267	267	356.1	1.1e-106	1	CL0613
HF04386-RA	1	70	1	70	PF01397.22	Terpene_synth	Domain	119	192	192	77.2	1.3e-21	1	No_clan
HF04386-RA	117	263	100	269	PF03936.17	Terpene_synth_C	Domain	21	146	267	153.7	5.9e-45	1	CL0613
HF04465-RA	29	206	29	206	PF01397.22	Terpene_synth	Domain	1	192	192	194.8	1.1e-57	1	No_clan
HF04465-RA	237	502	237	502	PF03936.17	Terpene_synth_C	Domain	1	267	267	368	2.6e-110	1	CL0613
HF04512-RA	1	134	1	134	PF01397.22	Terpene_synth	Domain	56	192	192	128.1	3.4e-37	1	No_clan
HF04512-RA	188	235	187	235	PF03936.17	Terpene_synth_C	Domain	41	88	267	59.8	2.5e-16	1	CL0613
HF04514-RA	11	84	9	84	PF01397.22	Terpene_synth	Domain	117	192	192	73	2.6e-20	1	No_clan
HF04514-RA	115	367	115	367	PF03936.17	Terpene_synth_C	Domain	1	267	267	284.4	8.2e-85	1	CL0613
HF04515-RA	28	131	28	131	PF01397.22	Terpene_synth	Domain	1	105	192	75.9	3.2e-21	1	No_clan
HF12195-RA	14	95	4	120	PF03936.17	Terpene_synth_C	Domain	147	227	267	44.2	1.5e-11	1	CL0613
HF12195-RA	153	280	133	294	PF01397.22	Terpene_synth	Domain	38	174	192	133	1e-38	1	No_clan
HF12195-RA	329	577	328	578	PF03936.17	Terpene_synth_C	Domain	2	266	267	276	2.8e-82	1	CL0613
HF12196-RA	14	163	2	171	PF01397.22	Terpene_synth	Domain	19	186	192	128.9	1.8e-37	1	No_clan
HF12196-RA	201	467	200	468	PF03936.17	Terpene_synth_C	Domain	2	266	267	278.7	4.5e-83	1	CL0613
HF22504-RA	9	59	6	69	PF01397.22	Terpene_synth	Domain	66	118	192	41.8	9.3e-11	1	No_clan
HF22504-RA	148	228	148	234	PF03936.17	Terpene_synth_C	Domain	1	90	267	70.7	1.2e-19	1	CL0613
HF25816-RA	61	219	43	219	PF01397.22	Terpene_synth	Domain	21	192	192	194.5	1.5e-57	1	No_clan
HF25816-RA	251	516	251	516	PF03936.17	Terpene_synth_C	Domain	1	267	267	338.3	3e-101	1	CL0613
HF22080-RA	15	96	12	96	PF01397.22	Terpene_synth	Domain	108	192	192	52.2	6e-14	1	No_clan
HF22080-RA	127	194	127	197	PF03936.17	Terpene_synth_C	Domain	1	73	267	56.2	3.3e-15	1	CL0613
HF22080-RA	202	239	195	242	PF03936.17	Terpene_synth_C	Domain	98	136	267	26.4	4e-06	1	CL0613
HF17844-RA	79	173	43	176	PF19086.1	Terpene_syn_C_2	Domain	64	157	199	60.7	1.7e-16	1	CL0613
HF17847-RA	20	165	2	171	PF01397.22	Terpene_synth	Domain	25	188	192	128.8	2e-37	1	No_clan
HF17847-RA	201	467	200	468	PF03936.17	Terpene_synth_C	Domain	2	266	267	277.2	1.2e-82	1	CL0613
HF17848-RA	67	205	39	217	PF01397.22	Terpene_synth	Domain	31	177	192	151.5	2.2e-44	1	No_clan
HF17848-RA	252	516	250	516	PF03936.17	Terpene_synth_C	Domain	3	267	267	298.4	4.2e-89	1	CL0613
HF17848-RA	730	790	721	827	PF03936.17	Terpene_synth_C	Domain	78	141	267	30.4	2.4e-07	1	CL0613
HF17850-RA	24	160	2	170	PF01397.22	Terpene_synth	Domain	29	181	192	117.7	4.9e-34	1	No_clan
HF17850-RA	200	295	199	297	PF03936.17	Terpene_synth_C	Domain	2	98	267	106.2	1.8e-30	1	CL0613
HF17850-RA	299	390	296	390	PF19086.1	Terpene_syn_C_2	Domain	111	198	199	52.1	7.1e-14	1	CL0613
HF17851-RA	98	237	74	249	PF01397.22	Terpene_synth	Domain	30	177	192	151.2	2.7e-44	1	No_clan
HF17851-RA	284	548	282	548	PF03936.17	Terpene_synth_C	Domain	3	267	267	303.5	1.2e-90	1	CL0613
HF17851-RA	691	851	675	884	PF03936.17	Terpene_synth_C	Domain	97	258	267	92.4	3e-26	1	CL0613
HF17851-RA	976	1127	940	1129	PF01397.22	Terpene_synth	Domain	31	190	192	151.9	1.7e-44	1	No_clan
HF17851-RA	1164	1426	1162	1426	PF03936.17	Terpene_synth_C	Domain	3	267	267	288.7	4e-86	1	CL0613
HF22920-RA	4	80	2	87	PF19086.1	Terpene_syn_C_2	Domain	96	177	199	44.3	1.8e-11	1	CL0613
HF22924-RA	2	46	1	51	PF19086.1	Terpene_syn_C_2	Domain	150	194	199	26.3	5.8e-06	1	CL0613
HF22943-RA	170	380	170	388	PF01397.22	Terpene_synth	Domain	1	188	192	105.1	3.7e-30	1	No_clan
HF22943-RA	450	713	450	714	PF03936.17	Terpene_synth_C	Domain	1	266	267	261.2	9.5e-78	1	CL0613
HF22945-RA	216	401	216	409	PF01397.22	Terpene_synth	Domain	1	188	192	128.8	1.9e-37	1	No_clan
HF22945-RA	452	677	452	680	PF03936.17	Terpene_synth_C	Domain	1	228	267	237.2	2e-70	1	CL0613
HF03427-RA	310	399	310	400	PF01397.22	Terpene_synth	Domain	1	85	192	58.2	8.8e-16	1	No_clan
HF03428-RA	4	84	1	84	PF01397.22	Terpene_synth	Domain	118	192	192	54.9	9e-15	1	No_clan
HF03428-RA	128	272	128	283	PF03936.17	Terpene_synth_C	Domain	1	152	267	80.9	9.6e-23	1	CL0613
HF03670-RA	31	207	30	207	PF01397.22	Terpene_synth	Domain	2	192	192	195.4	7.6e-58	1	No_clan
HF03670-RA	238	503	238	503	PF03936.17	Terpene_synth_C	Domain	1	267	267	363.3	6.8e-109	1	CL0613
HF03671-RA	65	135	28	135	PF03936.17	Terpene_synth_C	Domain	204	267	267	32.5	5.3e-08	1	CL0613
HF03677-RA	49	225	48	225	PF01397.22	Terpene_synth	Domain	2	192	192	190.9	1.8e-56	1	No_clan
HF03677-RA	256	521	256	521	PF03936.17	Terpene_synth_C	Domain	1	267	267	359.6	9.1e-108	1	CL0613
HF03704-RA	33	210	33	210	PF01397.22	Terpene_synth	Domain	1	192	192	187.1	2.8e-55	1	No_clan
HF03704-RA	241	506	241	506	PF03936.17	Terpene_synth_C	Domain	1	267	267	361.5	2.4e-108	1	CL0613
HF03709-RA	5	161	2	161	PF01397.22	Terpene_synth	Domain	25	192	192	90.8	8.6e-26	1	No_clan
HF03709-RA	193	430	193	443	PF03936.17	Terpene_synth_C	Domain	1	228	267	260.3	1.8e-77	1	CL0613
HF03710-RA	51	228	51	228	PF01397.22	Terpene_synth	Domain	1	192	192	188.8	7.9e-56	1	No_clan
HF03710-RA	259	534	259	534	PF03936.17	Terpene_synth_C	Domain	1	267	267	350.2	7.1e-105	1	CL0613
HF28246-RA	278	484	278	484	PF01397.22	Terpene_synth	Domain	1	192	192	173.7	3.3e-51	1	No_clan
HF28246-RA	528	702	528	760	PF03936.17	Terpene_synth_C	Domain	1	188	267	71.2	8.6e-20	1	CL0613
HF37659-RA	48	205	39	205	PF01397.22	Terpene_synth	Domain	21	192	192	177.6	2.2e-52	1	No_clan
HF37659-RA	304	508	304	508	PF19086.1	Terpene_syn_C_2	Domain	1	199	199	161	3.1e-47	1	CL0613
HF37661-RA	147	247	146	250	PF03936.17	Terpene_synth_C	Domain	48	144	267	64.2	1.2e-17	1	CL0613
HF37663-RA	33	202	33	202	PF01397.22	Terpene_synth	Domain	1	192	192	199.6	4e-59	1	No_clan
HF37663-RA	234	498	234	498	PF03936.17	Terpene_synth_C	Domain	1	267	267	333.8	6.8e-100	1	CL0613
HF37664-RA	30	199	30	199	PF01397.22	Terpene_synth	Domain	1	192	192	198.7	7.7e-59	1	No_clan
HF37664-RA	231	496	231	496	PF03936.17	Terpene_synth_C	Domain	1	267	267	343.3	8.8e-103	1	CL0613
HF37664-RA	551	667	548	677	PF03936.17	Terpene_synth_C	Domain	28	145	267	124.9	3.5e-36	1	CL0613
HF37664-RA	678	735	673	735	PF19086.1	Terpene_syn_C_2	Domain	142	199	199	66.4	3e-18	1	CL0613
HF37667-RA	33	202	33	202	PF01397.22	Terpene_synth	Domain	1	192	192	196.4	3.8e-58	1	No_clan
HF37667-RA	234	499	234	499	PF03936.17	Terpene_synth_C	Domain	1	267	267	352.3	1.5e-105	1	CL0613
HF37672-RA	33	202	33	202	PF01397.22	Terpene_synth	Domain	1	192	192	194.4	1.5e-57	1	No_clan
HF37672-RA	234	498	234	498	PF03936.17	Terpene_synth_C	Domain	1	267	267	324.8	3.8e-97	1	CL0613
HF41479-RA	6	44	4	56	PF03936.17	Terpene_synth_C	Domain	61	99	267	38.9	6.2e-10	1	CL0613
HF44597-RA	40	206	22	215	PF03936.17	Terpene_synth_C	Domain	24	208	267	131.8	2.9e-38	1	CL0613
HF44600-RA	2	66	1	66	PF01397.22	Terpene_synth	Domain	125	192	192	64.8	8.5e-18	1	No_clan
HF29432-RA	88	240	72	255	PF01397.22	Terpene_synth	Domain	24	176	192	155.3	1.5e-45	1	No_clan
HF29432-RA	314	516	310	517	PF03936.17	Terpene_synth_C	Domain	64	266	267	217.6	2e-64	1	CL0613
HF29442-RA	17	199	17	199	PF01397.22	Terpene_synth	Domain	1	192	192	171.7	1.4e-50	1	No_clan
HF29442-RA	230	362	230	368	PF03936.17	Terpene_synth_C	Domain	1	134	267	183.1	6.3e-54	1	CL0613
HF29442-RA	367	441	362	441	PF03936.17	Terpene_synth_C	Domain	194	267	267	52.7	3.6e-14	1	CL0613
HF29445-RA	73	252	73	252	PF01397.22	Terpene_synth	Domain	1	192	192	171.4	1.8e-50	1	No_clan
HF29445-RA	283	425	283	428	PF03936.17	Terpene_synth_C	Domain	1	144	267	190.9	2.6e-56	1	CL0613
HF29448-RA	164	291	163	291	PF03936.17	Terpene_synth_C	Domain	141	267	267	116.5	1.3e-33	1	CL0613
HF29528-RA	210	399	204	401	PF01397.22	Terpene_synth	Domain	7	191	192	98.8	3.2e-28	1	No_clan
HF29528-RA	444	704	444	704	PF03936.17	Terpene_synth_C	Domain	1	267	267	196.8	4.1e-58	1	CL0613
HF29528-RA	1064	1262	1058	1263	PF01397.22	Terpene_synth	Domain	7	191	192	101.1	6.4e-29	1	No_clan
HF29528-RA	1308	1568	1308	1568	PF03936.17	Terpene_synth_C	Domain	1	267	267	185.7	1e-54	1	CL0613
HF29529-RA	211	415	205	416	PF01397.22	Terpene_synth	Domain	7	191	192	126.7	8.8e-37	1	No_clan
HF29529-RA	450	688	446	688	PF03936.17	Terpene_synth_C	Domain	23	267	267	163.1	7.7e-48	1	CL0613
HF29531-RA	210	397	204	405	PF01397.22	Terpene_synth	Domain	7	178	192	125.9	1.6e-36	1	No_clan
HF29531-RA	447	707	447	707	PF03936.17	Terpene_synth_C	Domain	1	267	267	190.7	3e-56	1	CL0613
HF29531-RA	904	979	898	987	PF14543.7	TAXi_N	Domain	82	152	178	34	3.3e-08	1	CL0129
HF29531-RA	1045	1123	982	1124	PF14541.7	TAXi_C	Domain	84	160	161	38.4	1e-09	1	CL0129
XP_008224883.1	41	218	41	218	PF01397.22	Terpene_synth	Domain	1	192	192	150.4	4.9e-44	1	No_clan
XP_008224883.1	250	516	249	516	PF03936.17	Terpene_synth_C	Domain	2	267	267	297.5	8.2e-89	1	CL0613
XP_008224887.1	22	163	3	174	PF01397.22	Terpene_synth	Domain	29	180	192	115.9	1.8e-33	1	No_clan
XP_008224887.1	204	470	203	471	PF03936.17	Terpene_synth_C	Domain	2	266	267	281.4	6.5e-84	1	CL0613
XP_008224889.1	72	215	36	226	PF01397.22	Terpene_synth	Domain	33	177	192	152.2	1.4e-44	1	No_clan
XP_008224889.1	260	524	259	525	PF03936.17	Terpene_synth_C	Domain	2	266	267	302.6	2.2e-90	1	CL0613
XP_008225979.1	24	195	23	195	PF01397.22	Terpene_synth	Domain	2	192	192	148.7	1.6e-43	1	No_clan
XP_008225979.1	227	494	227	494	PF03936.17	Terpene_synth_C	Domain	1	267	267	304.5	6.1e-91	1	CL0613
XP_008226007.1	229	425	229	429	PF01397.22	Terpene_synth	Domain	1	188	192	137.9	3.3e-40	1	No_clan
XP_008226007.1	472	736	472	737	PF03936.17	Terpene_synth_C	Domain	1	266	267	254.5	1.1e-75	1	CL0613
XP_008226038.1	23	195	23	195	PF01397.22	Terpene_synth	Domain	1	192	192	150.7	4e-44	1	No_clan
XP_008226038.1	227	494	227	494	PF03936.17	Terpene_synth_C	Domain	1	267	267	303.1	1.6e-90	1	CL0613
XP_008226040.1	23	194	23	195	PF01397.22	Terpene_synth	Domain	1	191	192	147.2	4.6e-43	1	No_clan
XP_008226040.1	227	494	227	494	PF03936.17	Terpene_synth_C	Domain	1	267	267	299.6	1.8e-89	1	CL0613
XP_008226045.1	168	360	168	368	PF01397.22	Terpene_synth	Domain	1	188	192	146.1	9.7e-43	1	No_clan
XP_008226045.1	411	674	411	676	PF03936.17	Terpene_synth_C	Domain	1	265	267	251.5	8.9e-75	1	CL0613
XP_008226738.1	33	211	33	211	PF01397.22	Terpene_synth	Domain	1	192	192	197.6	1.6e-58	1	No_clan
XP_008226738.1	242	507	242	507	PF03936.17	Terpene_synth_C	Domain	1	267	267	362	1.8e-108	1	CL0613
XP_008226800.1	30	208	30	208	PF01397.22	Terpene_synth	Domain	1	192	192	182.9	5.4e-54	1	No_clan
XP_008226800.1	239	506	239	506	PF03936.17	Terpene_synth_C	Domain	1	267	267	338.4	2.6e-101	1	CL0613
XP_008226801.1	26	203	26	204	PF01397.22	Terpene_synth	Domain	1	191	192	189.4	5.1e-56	1	No_clan
XP_008226801.1	235	500	235	500	PF03936.17	Terpene_synth_C	Domain	1	267	267	361.7	2.1e-108	1	CL0613
XP_008226803.1	28	203	28	203	PF01397.22	Terpene_synth	Domain	1	192	192	192.5	5.9e-57	1	No_clan
XP_008226803.1	234	499	234	499	PF03936.17	Terpene_synth_C	Domain	1	267	267	356.1	1.1e-106	1	CL0613
XP_008226805.1	29	207	29	207	PF01397.22	Terpene_synth	Domain	1	192	192	193.3	3.5e-57	1	No_clan
XP_008226805.1	238	503	238	503	PF03936.17	Terpene_synth_C	Domain	1	267	267	367.4	4e-110	1	CL0613
XP_008232170.1	34	211	33	211	PF01397.22	Terpene_synth	Domain	2	192	192	193.3	3.4e-57	1	No_clan
XP_008232170.1	242	502	242	502	PF03936.17	Terpene_synth_C	Domain	1	267	267	348.5	2.3e-104	1	CL0613
XP_008235405.1	245	451	245	451	PF01397.22	Terpene_synth	Domain	1	192	192	173.9	2.9e-51	1	No_clan
XP_008235405.1	495	709	495	730	PF03936.17	Terpene_synth_C	Domain	1	244	267	73.2	2.1e-20	1	CL0613
XP_008240971.1	22	189	12	189	PF01397.22	Terpene_synth	Domain	18	192	192	195.4	8e-58	1	No_clan
XP_008240971.1	221	485	221	485	PF03936.17	Terpene_synth_C	Domain	1	267	267	351.1	3.6e-105	1	CL0613
XP_008244326.1	32	207	31	207	PF01397.22	Terpene_synth	Domain	2	192	192	194.8	1.2e-57	1	No_clan
XP_008244326.1	239	503	239	503	PF03936.17	Terpene_synth_C	Domain	1	267	267	350.2	7e-105	1	CL0613
XP_008245781.1	30	208	30	208	PF01397.22	Terpene_synth	Domain	1	192	192	202.2	6.1e-60	1	No_clan
XP_008245781.1	239	504	239	504	PF03936.17	Terpene_synth_C	Domain	1	267	267	364.7	2.6e-109	1	CL0613
XP_008245818.1	72	215	36	226	PF01397.22	Terpene_synth	Domain	33	177	192	148.5	1.8e-43	1	No_clan
XP_008245818.1	260	524	259	525	PF03936.17	Terpene_synth_C	Domain	2	266	267	302.6	2.2e-90	1	CL0613
XP_008245819.1	22	163	3	174	PF01397.22	Terpene_synth	Domain	29	180	192	121.1	4.7e-35	1	No_clan
XP_008245819.1	204	470	203	471	PF03936.17	Terpene_synth_C	Domain	2	266	267	281.4	6.5e-84	1	CL0613
XP_016648249.1	30	164	8	173	PF01397.22	Terpene_synth	Domain	27	168	192	170.2	4.2e-50	1	No_clan
XP_016648250.1	28	203	28	203	PF01397.22	Terpene_synth	Domain	1	192	192	189.3	5.8e-56	1	No_clan
XP_016648250.1	256	339	255	354	PF03936.17	Terpene_synth_C	Domain	61	147	267	95.3	3.9e-27	1	CL0613
XP_016648250.1	357	484	352	487	PF14223.7	Retrotran_gag_2	Family	7	135	138	52.1	5.7e-14	1	CL0523
XP_016648267.1	116	294	116	294	PF01397.22	Terpene_synth	Domain	1	192	192	175	1.4e-51	1	No_clan
XP_016648267.1	325	591	325	591	PF03936.17	Terpene_synth_C	Domain	1	267	267	352.6	1.2e-105	1	CL0613
XP_016648460.1	26	204	26	205	PF01397.22	Terpene_synth	Domain	1	191	192	183.5	3.5e-54	1	No_clan
XP_016648460.1	236	501	236	501	PF03936.17	Terpene_synth_C	Domain	1	267	267	361.7	2.2e-108	1	CL0613
XP_016648644.1	6	141	1	141	PF01397.22	Terpene_synth	Domain	49	192	192	134.6	3.4e-39	1	No_clan
XP_016648644.1	173	440	173	440	PF03936.17	Terpene_synth_C	Domain	1	267	267	303.4	1.3e-90	1	CL0613
XP_016649568.1	192	393	186	393	PF01397.22	Terpene_synth	Domain	11	192	192	133.3	8.3e-39	1	No_clan
XP_016649568.1	438	698	438	698	PF03936.17	Terpene_synth_C	Domain	1	267	267	204.4	2e-60	1	CL0613
XP_016652346.1	33	208	32	208	PF01397.22	Terpene_synth	Domain	2	192	192	196.9	2.7e-58	1	No_clan
XP_016652346.1	240	504	240	504	PF03936.17	Terpene_synth_C	Domain	1	267	267	360.4	5.2e-108	1	CL0613
XP_016652605.1	96	176	71	184	PF01397.22	Terpene_synth	Domain	109	188	192	38.5	9.9e-10	1	No_clan
XP_016652605.1	245	442	244	444	PF03936.17	Terpene_synth_C	Domain	53	265	267	154.5	3.4e-45	1	CL0613
XP_016652809.1	3	78	1	79	PF03936.17	Terpene_synth_C	Domain	192	266	267	54.4	1.1e-14	1	CL0613
Prupe.8G239900.1	171	377	171	377	PF01397.22	Terpene_synth	Domain	1	192	192	178.9	8.5e-53	1	No_clan
Prupe.8G239900.1	421	569	421	653	PF03936.17	Terpene_synth_C	Domain	1	162	267	75.2	5e-21	1	CL0613
Prupe.4G194300.1	29	203	29	203	PF01397.22	Terpene_synth	Domain	1	192	192	191.3	1.4e-56	1	No_clan
Prupe.4G194300.1	234	499	234	499	PF03936.17	Terpene_synth_C	Domain	1	267	267	364.4	3.3e-109	1	CL0613
Prupe.4G200000.1	30	208	30	208	PF01397.22	Terpene_synth	Domain	1	192	192	183.6	3.1e-54	1	No_clan
Prupe.4G200000.1	239	510	239	510	PF03936.17	Terpene_synth_C	Domain	1	267	267	342.4	1.7e-102	1	CL0613
Prupe.4G198600.1	1	150	1	150	PF01397.22	Terpene_synth	Domain	26	192	192	146.1	9.9e-43	1	No_clan
Prupe.4G198600.1	181	310	181	313	PF03936.17	Terpene_synth_C	Domain	1	130	267	192.1	1.1e-56	1	CL0613
Prupe.4G190800.1	34	211	33	211	PF01397.22	Terpene_synth	Domain	2	192	192	200.1	2.7e-59	1	No_clan
Prupe.4G190800.1	242	340	242	352	PF03936.17	Terpene_synth_C	Domain	1	99	267	148	3.2e-43	1	CL0613
Prupe.4G198500.1	20	199	20	199	PF01397.22	Terpene_synth	Domain	1	192	192	182.1	9.3e-54	1	No_clan
Prupe.4G198500.1	230	427	230	427	PF03936.17	Terpene_synth_C	Domain	1	198	267	249.3	4.1e-74	1	CL0613
Prupe.4G238800.1	33	137	32	160	PF01397.22	Terpene_synth	Domain	2	118	192	102.1	3e-29	1	No_clan
Prupe.4G191000.1	34	211	33	211	PF01397.22	Terpene_synth	Domain	2	192	192	198.4	9.5e-59	1	No_clan
Prupe.4G191000.1	242	506	242	506	PF03936.17	Terpene_synth_C	Domain	1	267	267	355.2	2.1e-106	1	CL0613
Prupe.4G199300.1	5	53	1	54	PF01397.22	Terpene_synth	Domain	54	103	192	48	1.2e-12	1	No_clan
Prupe.4G199300.1	49	125	46	125	PF01397.22	Terpene_synth	Domain	113	192	192	75.1	5.6e-21	1	No_clan
Prupe.4G199300.1	156	278	156	280	PF03936.17	Terpene_synth_C	Domain	1	122	267	161.7	2.2e-47	1	CL0613
Prupe.4G030400.1	69	214	37	225	PF01397.22	Terpene_synth	Domain	29	177	192	152.9	8.3e-45	1	No_clan
Prupe.4G030400.1	259	523	258	524	PF03936.17	Terpene_synth_C	Domain	2	266	267	301.5	5e-90	1	CL0613
Prupe.4G198200.1	49	227	49	227	PF01397.22	Terpene_synth	Domain	1	192	192	180.7	2.4e-53	1	No_clan
Prupe.4G198200.1	258	525	258	525	PF03936.17	Terpene_synth_C	Domain	1	267	267	341	4.5e-102	1	CL0613
Prupe.4G128700.1	2	199	1	201	PF03936.17	Terpene_synth_C	Domain	64	263	267	159.8	8.1e-47	1	CL0613
Prupe.4G238400.1	46	237	46	237	PF01397.22	Terpene_synth	Domain	1	192	192	99.3	2.2e-28	1	No_clan
Prupe.4G238400.1	280	383	280	385	PF03936.17	Terpene_synth_C	Domain	1	88	267	61.2	9.7e-17	1	CL0613
Prupe.4G238400.1	384	465	381	473	PF19086.1	Terpene_syn_C_2	Domain	78	159	199	59	5.5e-16	1	CL0613
Prupe.4G126400.1	15	235	12	235	PF03936.17	Terpene_synth_C	Domain	49	267	267	223.1	3.9e-66	1	CL0613
Prupe.4G194400.1	30	172	30	177	PF01397.22	Terpene_synth	Domain	1	152	192	156.4	6.8e-46	1	No_clan
Prupe.4G194400.1	220	444	220	451	PF03936.17	Terpene_synth_C	Domain	1	226	267	309	2.5e-92	1	CL0613
Prupe.4G199000.1	30	209	30	209	PF01397.22	Terpene_synth	Domain	1	192	192	183.3	3.9e-54	1	No_clan
Prupe.4G199000.1	240	507	240	507	PF03936.17	Terpene_synth_C	Domain	1	267	267	343.3	8.7e-103	1	CL0613
Prupe.4G194700.1	2	125	1	125	PF03936.17	Terpene_synth_C	Domain	144	267	267	137	7.3e-40	1	CL0613
Prupe.4G128500.1	230	427	230	430	PF01397.22	Terpene_synth	Domain	1	189	192	136.7	7.4e-40	1	No_clan
Prupe.4G128500.1	473	737	473	738	PF03936.17	Terpene_synth_C	Domain	1	266	267	256.2	3.3e-76	1	CL0613
Prupe.4G030300.1	22	162	4	173	PF01397.22	Terpene_synth	Domain	29	180	192	123.9	6.4e-36	1	No_clan
Prupe.4G030300.1	203	469	202	470	PF03936.17	Terpene_synth_C	Domain	2	266	267	277.8	8e-83	1	CL0613
Prupe.4G198000.1	28	204	28	204	PF01397.22	Terpene_synth	Domain	1	192	192	194.8	1.2e-57	1	No_clan
Prupe.4G198000.1	256	427	254	427	PF03936.17	Terpene_synth_C	Domain	95	267	267	193.4	4.7e-57	1	CL0613
Prupe.4G199500.1	30	210	30	210	PF01397.22	Terpene_synth	Domain	1	192	192	180.6	2.7e-53	1	No_clan
Prupe.4G199500.1	241	508	241	508	PF03936.17	Terpene_synth_C	Domain	1	267	267	341.8	2.4e-102	1	CL0613
Prupe.4G125500.1	23	195	23	195	PF01397.22	Terpene_synth	Domain	1	192	192	153.3	6.4e-45	1	No_clan
Prupe.4G125500.1	227	484	227	484	PF03936.17	Terpene_synth_C	Domain	1	267	267	259.1	4.3e-77	1	CL0613
Prupe.4G126600.1	23	200	23	200	PF01397.22	Terpene_synth	Domain	1	192	192	153.6	5.2e-45	1	No_clan
Prupe.4G126600.1	231	499	231	499	PF03936.17	Terpene_synth_C	Domain	1	267	267	304.7	5.1e-91	1	CL0613
Prupe.4G199200.1	33	209	32	209	PF01397.22	Terpene_synth	Domain	2	192	192	190.6	2.3e-56	1	No_clan
Prupe.4G199200.1	241	505	241	505	PF03936.17	Terpene_synth_C	Domain	1	267	267	363.7	5.1e-109	1	CL0613
Prupe.4G125300.1	23	195	23	195	PF01397.22	Terpene_synth	Domain	1	192	192	150.5	4.3e-44	1	No_clan
Prupe.4G125300.1	227	494	227	494	PF03936.17	Terpene_synth_C	Domain	1	267	267	303.1	1.6e-90	1	CL0613
Prupe.4G029900.1	41	218	41	218	PF01397.22	Terpene_synth	Domain	1	192	192	158.2	1.9e-46	1	No_clan
Prupe.4G029900.1	249	516	249	516	PF03936.17	Terpene_synth_C	Domain	1	267	267	304.5	5.9e-91	1	CL0613
Prupe.4G193900.1	10	116	10	117	PF01397.22	Terpene_synth	Domain	1	117	192	96.5	1.6e-27	1	No_clan
Prupe.4G194200.1	67	244	67	244	PF01397.22	Terpene_synth	Domain	1	192	192	189.7	4.4e-56	1	No_clan
Prupe.4G194200.1	275	540	275	540	PF03936.17	Terpene_synth_C	Domain	1	267	267	370.4	4.8e-111	1	CL0613
Prupe.4G190700.1	34	161	33	163	PF01397.22	Terpene_synth	Domain	2	138	192	129.4	1.3e-37	1	No_clan
Prupe.4G190700.1	220	493	220	493	PF03936.17	Terpene_synth_C	Domain	1	267	267	337.6	4.7e-101	1	CL0613
Prupe.4G198700.1	30	209	30	209	PF01397.22	Terpene_synth	Domain	1	192	192	179.1	7.9e-53	1	No_clan
Prupe.4G198700.1	240	429	240	436	PF03936.17	Terpene_synth_C	Domain	1	190	267	249.8	2.8e-74	1	CL0613
Prupe.4G197900.1	26	204	26	204	PF01397.22	Terpene_synth	Domain	1	192	192	194.5	1.5e-57	1	No_clan
Prupe.4G197900.1	235	500	235	500	PF03936.17	Terpene_synth_C	Domain	1	267	267	366.4	7.8e-110	1	CL0613
Prupe.4G194100.1	29	207	29	207	PF01397.22	Terpene_synth	Domain	1	192	192	192.8	4.7e-57	1	No_clan
Prupe.4G194100.1	238	503	238	503	PF03936.17	Terpene_synth_C	Domain	1	267	267	365.6	1.3e-109	1	CL0613
Prupe.4G125200.1	37	188	17	188	PF01397.22	Terpene_synth	Domain	27	192	192	138.3	2.5e-40	1	No_clan
Prupe.4G125200.1	220	348	220	351	PF03936.17	Terpene_synth_C	Domain	1	144	267	108.9	2.7e-31	1	CL0613
Prupe.4G200100.1	30	208	30	208	PF01397.22	Terpene_synth	Domain	1	192	192	180.7	2.5e-53	1	No_clan
Prupe.4G200100.1	239	506	239	506	PF03936.17	Terpene_synth_C	Domain	1	267	267	336.2	1.3e-100	1	CL0613
Prupe.4G128600.1	209	378	209	386	PF01397.22	Terpene_synth	Domain	1	167	192	122.2	2.1e-35	1	No_clan
Prupe.4G128600.1	402	461	402	461	PF03936.17	Terpene_synth_C	Domain	1	61	267	61.6	7.4e-17	1	CL0613
Prupe.4G194600.1	62	243	62	243	PF01397.22	Terpene_synth	Domain	1	192	192	186.2	4.9e-55	1	No_clan
Prupe.4G194600.1	275	420	274	428	PF03936.17	Terpene_synth_C	Domain	2	148	267	193.8	3.5e-57	1	CL0613
Prupe.4G194500.1	30	205	30	205	PF01397.22	Terpene_synth	Domain	1	192	192	197.4	1.9e-58	1	No_clan
Prupe.4G194500.1	236	501	236	501	PF03936.17	Terpene_synth_C	Domain	1	267	267	361.6	2.3e-108	1	CL0613
Prupe.4G238900.1	28	196	27	196	PF01397.22	Terpene_synth	Domain	2	192	192	169.5	6.7e-50	1	No_clan
Prupe.4G238900.1	228	463	228	471	PF03936.17	Terpene_synth_C	Domain	1	238	267	317	9.1e-95	1	CL0613
Prupe.4G194000.1	1	192	1	192	PF03936.17	Terpene_synth_C	Domain	75	267	267	241.5	9.5e-72	1	CL0613
Prupe.3G234400.1	185	398	182	398	PF01397.22	Terpene_synth	Domain	6	192	192	127.7	4.2e-37	1	No_clan
Prupe.3G234400.1	488	650	483	650	PF03936.17	Terpene_synth_C	Domain	98	267	267	97	1.1e-27	1	CL0613
Prupe.3G222300.1	8	99	2	106	PF01397.22	Terpene_synth	Domain	28	120	192	50.5	2e-13	1	No_clan
Prupe.3G222300.1	134	401	134	401	PF03936.17	Terpene_synth_C	Domain	1	267	267	317.4	7.1e-95	1	CL0613
Prupe.3G222200.1	77	256	77	261	PF01397.22	Terpene_synth	Domain	1	188	192	153	7.7e-45	1	No_clan
Prupe.3G222200.1	292	559	292	559	PF03936.17	Terpene_synth_C	Domain	1	267	267	317.7	5.5e-95	1	CL0613
Prupe.3G234300.1	196	376	187	383	PF01397.22	Terpene_synth	Domain	15	179	192	125.7	1.7e-36	1	No_clan
Prupe.3G234300.1	426	686	426	686	PF03936.17	Terpene_synth_C	Domain	1	267	267	206.7	4.1e-61	1	CL0613
Prupe.3G234500.1	186	390	181	390	PF01397.22	Terpene_synth	Domain	7	192	192	128.4	2.6e-37	1	No_clan
Prupe.3G234500.1	434	692	434	692	PF03936.17	Terpene_synth_C	Domain	1	267	267	209	8.1e-62	1	CL0613
GWHPAAYT004844	228	420	228	428	PF01397.22	Terpene_synth	Domain	1	188	192	139.2	1.3e-40	1	No_clan
GWHPAAYT004844	456	701	453	702	PF03936.17	Terpene_synth_C	Domain	19	266	267	226.4	4.1e-67	1	CL0613
GWHPAAYT005701	66	205	39	217	PF01397.22	Terpene_synth	Domain	29	175	192	155.6	1.2e-45	1	No_clan
GWHPAAYT005701	246	385	244	386	PF03936.17	Terpene_synth_C	Domain	3	143	267	155.1	2.2e-45	1	CL0613
GWHPAAYT005701	386	482	384	482	PF03936.17	Terpene_synth_C	Domain	172	267	267	74.8	6.9e-21	1	CL0613
GWHPAAYT005703	33	208	30	210	PF01397.22	Terpene_synth	Domain	4	190	192	153.6	4.8e-45	1	No_clan
GWHPAAYT005703	245	509	244	509	PF03936.17	Terpene_synth_C	Domain	3	267	267	297.6	7.5e-89	1	CL0613
GWHPAAYT005711	67	216	33	217	PF01397.22	Terpene_synth	Domain	35	191	192	154.8	2.1e-45	1	No_clan
GWHPAAYT005711	252	516	250	516	PF03936.17	Terpene_synth_C	Domain	3	267	267	304	8.6e-91	1	CL0613
GWHPAAYT005716	1	130	1	132	PF01397.22	Terpene_synth	Domain	58	190	192	147.1	4.9e-43	1	No_clan
GWHPAAYT005716	167	431	165	431	PF03936.17	Terpene_synth_C	Domain	3	267	267	306.4	1.5e-91	1	CL0613
GWHPAAYT005718	23	164	2	171	PF01397.22	Terpene_synth	Domain	28	187	192	126.4	1.1e-36	1	No_clan
GWHPAAYT005718	201	467	200	468	PF03936.17	Terpene_synth_C	Domain	2	266	267	285.5	3.8e-85	1	CL0613
GWHPAAYT005721	7	48	2	53	PF19086.1	Terpene_syn_C_2	Domain	137	178	199	29.9	4.4e-07	1	CL0613
GWHPAAYT005722	99	365	99	365	PF03936.17	Terpene_synth_C	Domain	1	267	267	318.8	2.6e-95	1	CL0613
GWHPAAYT008657	2	97	1	122	PF03936.17	Terpene_synth_C	Domain	45	146	267	29.3	5.1e-07	1	CL0613
GWHPAAYT008974	31	207	30	207	PF01397.22	Terpene_synth	Domain	2	192	192	191.2	1.5e-56	1	No_clan
GWHPAAYT008974	238	503	238	503	PF03936.17	Terpene_synth_C	Domain	1	267	267	361.9	1.8e-108	1	CL0613
GWHPAAYT008977	31	207	30	207	PF01397.22	Terpene_synth	Domain	2	192	192	190.7	2.1e-56	1	No_clan
GWHPAAYT008977	238	503	238	503	PF03936.17	Terpene_synth_C	Domain	1	267	267	361.9	1.8e-108	1	CL0613
GWHPAAYT008979	1	68	1	84	PF03936.17	Terpene_synth_C	Domain	167	234	267	61.1	1e-16	1	CL0613
GWHPAAYT008981	60	239	60	239	PF01397.22	Terpene_synth	Domain	1	192	192	187.5	2.1e-55	1	No_clan
GWHPAAYT008981	270	534	270	535	PF03936.17	Terpene_synth_C	Domain	1	266	267	357.4	4.4e-107	1	CL0613
GWHPAAYT008982	59	238	59	238	PF01397.22	Terpene_synth	Domain	1	192	192	187.5	2e-55	1	No_clan
GWHPAAYT008982	269	530	269	530	PF03936.17	Terpene_synth_C	Domain	1	267	267	316.7	1.1e-94	1	CL0613
GWHPAAYT009013	33	210	33	210	PF01397.22	Terpene_synth	Domain	1	192	192	188.8	7.8e-56	1	No_clan
GWHPAAYT009013	241	506	241	506	PF03936.17	Terpene_synth_C	Domain	1	267	267	367.2	4.5e-110	1	CL0613
GWHPAAYT009015	74	147	69	178	PF01397.22	Terpene_synth	Domain	14	92	192	59.7	3e-16	1	No_clan
GWHPAAYT009020	80	186	62	186	PF01397.22	Terpene_synth	Domain	90	192	192	89.5	2.2e-25	1	No_clan
GWHPAAYT009547	272	478	272	478	PF01397.22	Terpene_synth	Domain	1	192	192	174.5	1.9e-51	1	No_clan
GWHPAAYT009547	522	675	522	729	PF03936.17	Terpene_synth_C	Domain	1	167	267	70.8	1.2e-19	1	CL0613
GWHPAAYT011836	3	157	1	157	PF01397.22	Terpene_synth	Domain	24	192	192	175.6	9.2e-52	1	No_clan
GWHPAAYT011836	251	413	247	413	PF03936.17	Terpene_synth_C	Domain	108	267	267	154.9	2.4e-45	1	CL0613
GWHPAAYT011838	33	202	33	202	PF01397.22	Terpene_synth	Domain	1	192	192	197.4	1.8e-58	1	No_clan
GWHPAAYT011838	234	499	234	499	PF03936.17	Terpene_synth_C	Domain	1	267	267	344.2	4.7e-103	1	CL0613
GWHPAAYT011840	49	206	34	206	PF01397.22	Terpene_synth	Domain	21	192	192	193.4	3.1e-57	1	No_clan
GWHPAAYT011840	238	383	238	390	PF03936.17	Terpene_synth_C	Domain	1	146	267	196.3	5.9e-58	1	CL0613
GWHPAAYT011841	1	63	1	65	PF03936.17	Terpene_synth_C	Domain	164	227	267	49.7	3.2e-13	1	CL0613
GWHPAAYT011843	44	172	36	172	PF01397.22	Terpene_synth	Domain	54	192	192	163.8	3.6e-48	1	No_clan
GWHPAAYT011843	204	469	204	469	PF03936.17	Terpene_synth_C	Domain	1	267	267	347.4	4.9e-104	1	CL0613
GWHPAAYT011846	6	160	1	160	PF01397.22	Terpene_synth	Domain	24	192	192	192.1	7.8e-57	1	No_clan
GWHPAAYT011846	192	456	192	456	PF03936.17	Terpene_synth_C	Domain	1	267	267	317.9	4.9e-95	1	CL0613
GWHPAAYT011848	33	202	33	202	PF01397.22	Terpene_synth	Domain	1	192	192	195.7	6.3e-58	1	No_clan
GWHPAAYT011848	234	484	234	489	PF03936.17	Terpene_synth_C	Domain	1	254	267	304.5	6.1e-91	1	CL0613
GWHPAAYT023308	33	202	33	202	PF01397.22	Terpene_synth	Domain	1	192	192	198	1.2e-58	1	No_clan
GWHPAAYT023308	234	315	234	316	PF03936.17	Terpene_synth_C	Domain	1	81	267	88.3	5.3e-25	1	CL0613
GWHPAAYT023308	316	479	314	479	PF03936.17	Terpene_synth_C	Domain	102	267	267	176.7	5.7e-52	1	CL0613
GWHPAAYT025080	61	112	60	114	PF01397.22	Terpene_synth	Domain	64	116	192	54.4	1.3e-14	1	No_clan
GWHPAAYT028626	210	414	204	415	PF01397.22	Terpene_synth	Domain	7	191	192	125.9	1.5e-36	1	No_clan
GWHPAAYT028626	459	719	459	719	PF03936.17	Terpene_synth_C	Domain	1	267	267	192.9	6.4e-57	1	CL0613
GWHPAAYT028629	210	405	204	407	PF01397.22	Terpene_synth	Domain	7	191	192	128.8	2e-37	1	No_clan
GWHPAAYT028629	450	710	450	710	PF03936.17	Terpene_synth_C	Domain	1	267	267	198.6	1.2e-58	1	CL0613
GWHPAAYT028728	65	244	65	244	PF01397.22	Terpene_synth	Domain	1	192	192	173.6	3.6e-51	1	No_clan
GWHPAAYT028728	275	541	275	541	PF03936.17	Terpene_synth_C	Domain	1	267	267	320.3	8.8e-96	1	CL0613
GWHPAAYT028729	9	145	1	145	PF01397.22	Terpene_synth	Domain	50	192	192	162.3	1.1e-47	1	No_clan
GWHPAAYT028729	176	442	176	442	PF03936.17	Terpene_synth_C	Domain	1	267	267	326.3	1.3e-97	1	CL0613
GWHPAAYT028731	17	200	17	200	PF01397.22	Terpene_synth	Domain	1	192	192	169.3	8e-50	1	No_clan
GWHPAAYT028731	231	497	231	497	PF03936.17	Terpene_synth_C	Domain	1	267	267	320.7	6.7e-96	1	CL0613
GWHPAAYT028737	73	240	72	255	PF01397.22	Terpene_synth	Domain	2	176	192	154.3	3e-45	1	No_clan
GWHPAAYT028737	286	552	286	552	PF03936.17	Terpene_synth_C	Domain	1	267	267	321.6	3.5e-96	1	CL0613
GWHPAAYT028738	77	223	56	237	PF01397.22	Terpene_synth	Domain	28	174	192	133.9	5.3e-39	1	No_clan
GWHPAAYT028738	257	400	257	403	PF03936.17	Terpene_synth_C	Domain	1	145	267	182.4	1e-53	1	CL0613
GWHPAAYT028739	73	240	72	255	PF01397.22	Terpene_synth	Domain	2	177	192	156	9.2e-46	1	No_clan
GWHPAAYT028739	286	552	286	552	PF03936.17	Terpene_synth_C	Domain	1	267	267	313.9	8.3e-94	1	CL0613
GWHPAAYT036546	14	185	3	185	PF01397.22	Terpene_synth	Domain	19	192	192	187.4	2.2e-55	1	No_clan
GWHPAAYT036546	216	480	216	480	PF03936.17	Terpene_synth_C	Domain	1	267	267	352.8	1.1e-105	1	CL0613
GWHPAAYT036640	29	206	29	206	PF01397.22	Terpene_synth	Domain	1	192	192	193.9	2.3e-57	1	No_clan
GWHPAAYT036640	237	502	237	502	PF03936.17	Terpene_synth_C	Domain	1	267	267	367.8	2.9e-110	1	CL0613
GWHPAAYT036690	5	151	1	151	PF01397.22	Terpene_synth	Domain	49	192	192	160.6	3.6e-47	1	No_clan
GWHPAAYT036690	169	409	164	409	PF03936.17	Terpene_synth_C	Domain	25	267	267	299.6	1.9e-89	1	CL0613
GWHPAAYT036691	7	150	1	150	PF01397.22	Terpene_synth	Domain	49	192	192	176.7	4.3e-52	1	No_clan
GWHPAAYT036691	181	446	181	446	PF03936.17	Terpene_synth_C	Domain	1	267	267	364.1	3.9e-109	1	CL0613
GWHPAAYT037232	228	434	228	434	PF01397.22	Terpene_synth	Domain	1	192	192	175	1.4e-51	1	No_clan
GWHPAAYT037232	478	652	478	708	PF03936.17	Terpene_synth_C	Domain	1	188	267	77.5	1e-21	1	CL0613
GWHPAAYT044110	62	191	40	205	PF01397.22	Terpene_synth	Domain	35	174	192	131.3	3.4e-38	1	No_clan
GWHPAAYT044110	240	449	239	461	PF03936.17	Terpene_synth_C	Domain	2	212	267	256.7	2.3e-76	1	CL0613
GWHPAAYT044111	21	163	2	171	PF01397.22	Terpene_synth	Domain	26	186	192	122.2	2.1e-35	1	No_clan
GWHPAAYT044111	201	467	200	468	PF03936.17	Terpene_synth_C	Domain	2	266	267	277.9	7.6e-83	1	CL0613
GWHPAAYT044112	17	159	2	169	PF01397.22	Terpene_synth	Domain	22	179	192	122.3	1.9e-35	1	No_clan
GWHPAAYT044112	201	467	200	468	PF03936.17	Terpene_synth_C	Domain	2	266	267	276.5	2.1e-82	1	CL0613
GWHPAAYT054182	115	259	114	259	PF14303.7	NAM-associated	Family	2	168	168	46.6	6e-12	1	No_clan
GWHPAAYT054182	393	653	393	653	PF03936.17	Terpene_synth_C	Domain	1	267	267	190.1	4.7e-56	1	CL0613
GWHPAAYT054182	903	1019	897	1020	PF14541.7	TAXi_C	Domain	44	160	161	45.6	6.4e-12	1	CL0129
GWHPAAYT056811	105	155	96	157	PF03936.17	Terpene_synth_C	Domain	22	72	267	58.4	6.9e-16	1	CL0613
GWHPAAYT056811	203	267	193	277	PF03936.17	Terpene_synth_C	Domain	177	247	267	51.1	1.2e-13	1	CL0613
GWHPAAYT056816	74	143	69	147	PF01397.22	Terpene_synth	Domain	14	88	192	58.6	6.9e-16	1	No_clan
GWHPAAYT056818	33	210	33	210	PF01397.22	Terpene_synth	Domain	1	192	192	192.5	5.8e-57	1	No_clan
evm.model.scaffold_447.1	12	100	12	107	PF01397.22	Terpene_synth	Domain	1	84	192	58.2	8.9e-16	1	No_clan
evm.model.scaffold_447.1	173	412	173	419	PF03936.17	Terpene_synth_C	Domain	1	228	267	174.1	3.6e-51	1	CL0613
evm.model.scaffold_400.12	69	214	37	225	PF01397.22	Terpene_synth	Domain	29	177	192	152.9	8.3e-45	1	No_clan
evm.model.scaffold_400.12	259	523	258	524	PF03936.17	Terpene_synth_C	Domain	2	266	267	301.5	5e-90	1	CL0613
evm.model.scaffold_400.11	21	287	20	288	PF03936.17	Terpene_synth_C	Domain	2	266	267	279.5	2.4e-83	1	CL0613
evm.model.scaffold_114.22	77	257	77	261	PF01397.22	Terpene_synth	Domain	1	189	192	155.1	1.7e-45	1	No_clan
evm.model.scaffold_114.23	77	257	77	261	PF01397.22	Terpene_synth	Domain	1	189	192	155.1	1.7e-45	1	No_clan
evm.model.scaffold_20.44	275	481	275	481	PF01397.22	Terpene_synth	Domain	1	192	192	178.6	1.1e-52	1	No_clan
evm.model.scaffold_20.44	525	673	525	757	PF03936.17	Terpene_synth_C	Domain	1	162	267	75.2	5e-21	1	CL0613
evm.model.scaffold_24.11	309	506	309	509	PF01397.22	Terpene_synth	Domain	1	189	192	136.3	1e-39	1	No_clan
evm.model.scaffold_24.11	790	959	790	965	PF01397.22	Terpene_synth	Domain	1	167	192	120.2	8.7e-35	1	No_clan
Prupe.3G234300.1	197	378	188	385	PF01397.22	Terpene_synth	Domain	15	179	192	122.3	2e-35	1	No_clan
Prupe.3G234300.1	428	688	428	688	PF03936.17	Terpene_synth_C	Domain	1	267	267	206.7	4.1e-61	1	CL0613
Prupe.4G029900.1	41	218	41	218	PF01397.22	Terpene_synth	Domain	1	192	192	156.3	7.7e-46	1	No_clan
Prupe.4G029900.1	249	516	249	516	PF03936.17	Terpene_synth_C	Domain	1	267	267	304.5	5.8e-91	1	CL0613
Prupe.4G125200.1	37	188	17	188	PF01397.22	Terpene_synth	Domain	27	192	192	138.3	2.5e-40	1	No_clan
Prupe.4G125200.1	220	348	220	351	PF03936.17	Terpene_synth_C	Domain	1	144	267	108.9	2.7e-31	1	CL0613
Prupe.4G125300.1-D3	23	195	23	195	PF01397.22	Terpene_synth	Domain	1	192	192	150.6	4.3e-44	1	No_clan
Prupe.4G125300.1-D3	227	494	227	494	PF03936.17	Terpene_synth_C	Domain	1	267	267	303.1	1.6e-90	1	CL0613
Prupe.4G125500.1	23	195	23	195	PF01397.22	Terpene_synth	Domain	1	192	192	153.3	6.3e-45	1	No_clan
Prupe.4G125500.1	227	484	227	484	PF03936.17	Terpene_synth_C	Domain	1	267	267	259.1	4.3e-77	1	CL0613
Prupe.4G191000.1	34	211	33	211	PF01397.22	Terpene_synth	Domain	2	192	192	198.7	7.5e-59	1	No_clan
Prupe.4G191000.1	242	506	242	506	PF03936.17	Terpene_synth_C	Domain	1	267	267	353.8	5.4e-106	1	CL0613
Prupe.4G194100.1	29	208	29	208	PF01397.22	Terpene_synth	Domain	1	192	192	186.8	3.2e-55	1	No_clan
Prupe.4G194100.1	239	504	239	504	PF03936.17	Terpene_synth_C	Domain	1	267	267	365.6	1.3e-109	1	CL0613
Prupe.4G194200.1	67	244	67	244	PF01397.22	Terpene_synth	Domain	1	192	192	188.3	1.2e-55	1	No_clan
Prupe.4G194200.1	275	540	275	540	PF03936.17	Terpene_synth_C	Domain	1	267	267	370.4	4.7e-111	1	CL0613
Prupe.4G194200.1-D2	63	171	63	177	PF01397.22	Terpene_synth	Domain	1	119	192	92	3.7e-26	1	No_clan
Prupe.4G194200.1-D2	188	259	185	259	PF01397.22	Terpene_synth	Domain	117	192	192	75.2	5.5e-21	1	No_clan
Prupe.4G194200.1-D2	290	555	290	555	PF03936.17	Terpene_synth_C	Domain	1	267	267	370.7	3.8e-111	1	CL0613
Prupe.4G194300.1	29	204	29	204	PF01397.22	Terpene_synth	Domain	1	192	192	185.3	9.4e-55	1	No_clan
Prupe.4G194300.1	235	501	235	501	PF03936.17	Terpene_synth_C	Domain	1	267	267	359.8	8.2e-108	1	CL0613
Prupe.4G194400.1	30	172	30	177	PF01397.22	Terpene_synth	Domain	1	152	192	156.4	6.8e-46	1	No_clan
Prupe.4G194400.1	220	444	220	451	PF03936.17	Terpene_synth_C	Domain	1	226	267	309	2.5e-92	1	CL0613
Prupe.4G194500.1-D2	30	205	30	205	PF01397.22	Terpene_synth	Domain	1	192	192	197.4	1.9e-58	1	No_clan
Prupe.4G194500.1-D2	236	501	236	501	PF03936.17	Terpene_synth_C	Domain	1	267	267	361.6	2.3e-108	1	CL0613
Prupe.4G194600.1	62	244	62	244	PF01397.22	Terpene_synth	Domain	1	192	192	180.3	3.3e-53	1	No_clan
Prupe.4G194600.1	276	421	275	429	PF03936.17	Terpene_synth_C	Domain	2	148	267	193.8	3.5e-57	1	CL0613
Prupe.4G194700.1	2	125	1	125	PF03936.17	Terpene_synth_C	Domain	144	267	267	137	7.2e-40	1	CL0613
Prupe.4G197900.1-D2	26	205	26	205	PF01397.22	Terpene_synth	Domain	1	192	192	188.7	8.8e-56	1	No_clan
Prupe.4G197900.1-D2	236	501	236	501	PF03936.17	Terpene_synth_C	Domain	1	267	267	363.7	5.2e-109	1	CL0613
Prupe.4G198000.1	28	204	28	204	PF01397.22	Terpene_synth	Domain	1	192	192	194.8	1.2e-57	1	No_clan
Prupe.4G198000.1	256	427	254	427	PF03936.17	Terpene_synth_C	Domain	95	267	267	193.4	4.6e-57	1	CL0613
Prupe.4G198200.1-D2	49	227	49	227	PF01397.22	Terpene_synth	Domain	1	192	192	180.7	2.4e-53	1	No_clan
Prupe.4G198200.1-D2	258	525	258	525	PF03936.17	Terpene_synth_C	Domain	1	267	267	341	4.4e-102	1	CL0613
Prupe.4G198500.1	17	196	17	196	PF01397.22	Terpene_synth	Domain	1	192	192	182.1	9.1e-54	1	No_clan
Prupe.4G198500.1	227	424	227	424	PF03936.17	Terpene_synth_C	Domain	1	198	267	249.3	4e-74	1	CL0613
Prupe.4G198600.1	1	150	1	150	PF01397.22	Terpene_synth	Domain	26	192	192	146.1	9.8e-43	1	No_clan
Prupe.4G198600.1	181	310	181	313	PF03936.17	Terpene_synth_C	Domain	1	130	267	192.1	1.1e-56	1	CL0613
Prupe.4G199500.1	30	210	30	210	PF01397.22	Terpene_synth	Domain	1	192	192	180.6	2.7e-53	1	No_clan
Prupe.4G199500.1	241	508	241	508	PF03936.17	Terpene_synth_C	Domain	1	267	267	341.8	2.4e-102	1	CL0613
Prupe.4G200000.1	30	208	30	208	PF01397.22	Terpene_synth	Domain	1	192	192	183.6	3.1e-54	1	No_clan
Prupe.4G200000.1	239	510	239	510	PF03936.17	Terpene_synth_C	Domain	1	267	267	342.4	1.7e-102	1	CL0613
Prupe.4G200100.1	30	208	30	208	PF01397.22	Terpene_synth	Domain	1	192	192	180.6	2.7e-53	1	No_clan
Prupe.4G200100.1	239	531	239	531	PF03936.17	Terpene_synth_C	Domain	1	267	267	325.6	2.2e-97	1	CL0613
evm.model.Pm03.737_evm.model.Pm03.738_evm.model.Pm03.739	186	389	181	389	PF01397.22	Terpene_synth	Domain	7	192	192	131.5	3e-38	1	No_clan
evm.model.Pm03.737_evm.model.Pm03.738_evm.model.Pm03.739	433	691	433	691	PF03936.17	Terpene_synth_C	Domain	1	267	267	207.1	3.1e-61	1	CL0613
evm.model.Pm03.737_evm.model.Pm03.738_evm.model.Pm03.739	902	1052	902	1053	PF14543.7	TAXi_N	Domain	1	150	178	90.9	1.1e-25	1	CL0129
evm.model.Pm04.1529	68	108	64	108	PF19086.1	Terpene_syn_C_2	Domain	159	199	199	46.5	3.7e-12	1	CL0613
evm.model.Pm04.1909	171	371	171	371	PF01397.22	Terpene_synth	Domain	1	192	192	140.9	3.9e-41	1	No_clan
evm.model.Pm04.1909	414	680	414	680	PF03936.17	Terpene_synth_C	Domain	1	267	267	231.4	1.2e-68	1	CL0613
evm.model.Pm04.27	70	214	37	225	PF01397.22	Terpene_synth	Domain	30	177	192	154.3	3.1e-45	1	No_clan
evm.model.Pm04.27	259	523	258	524	PF03936.17	Terpene_synth_C	Domain	2	266	267	300.9	7.7e-90	1	CL0613
evm.model.Pm04.272	33	162	5	173	PF01397.22	Terpene_synth	Domain	47	180	192	120.6	6.7e-35	1	No_clan
evm.model.Pm04.272	203	469	202	470	PF03936.17	Terpene_synth_C	Domain	2	266	267	278.4	5.2e-83	1	CL0613
evm.model.Pm04.273_evm.model.Pm04.274	70	214	37	225	PF01397.22	Terpene_synth	Domain	30	177	192	154.3	3.1e-45	1	No_clan
evm.model.Pm04.273_evm.model.Pm04.274	259	523	258	524	PF03936.17	Terpene_synth_C	Domain	2	266	267	300.9	7.7e-90	1	CL0613
evm.model.Pm04.688	309	506	309	509	PF01397.22	Terpene_synth	Domain	1	189	192	140.6	4.9e-41	1	No_clan
evm.model.Pm04.688	552	816	552	817	PF03936.17	Terpene_synth_C	Domain	1	266	267	255.9	3.9e-76	1	CL0613
evm.model.Pm04.690	168	345	168	348	PF01397.22	Terpene_synth	Domain	1	188	192	121.2	4.3e-35	1	No_clan
evm.model.Pm04.690	384	513	384	517	PF03936.17	Terpene_synth_C	Domain	1	130	267	140.4	6.8e-41	1	CL0613
evm.model.Pm08.315	284	490	284	490	PF01397.22	Terpene_synth	Domain	1	192	192	176	7e-52	1	No_clan
evm.model.Pm08.315	534	701	534	769	PF03936.17	Terpene_synth_C	Domain	1	180	267	73.7	1.4e-20	1	CL0613
Pm04.27	70	214	37	225	PF01397.22	Terpene_synth	Domain	30	177	192	154.3	3.1e-45	1	No_clan
Pm04.27	259	523	258	524	PF03936.17	Terpene_synth_C	Domain	2	266	267	300.9	7.7e-90	1	CL0613
RC0G0118900	52	244	52	252	PF01397.22	Terpene_synth	Domain	1	188	192	147.4	3.9e-43	1	No_clan
RC0G0118900	322	528	317	528	PF03936.17	Terpene_synth_C	Domain	20	226	267	180.1	5e-53	1	CL0613
RC0G0119000	170	363	170	369	PF01397.22	Terpene_synth	Domain	1	189	192	148.2	2.3e-43	1	No_clan
RC0G0119000	412	676	412	677	PF03936.17	Terpene_synth_C	Domain	1	266	267	265.1	6.1e-79	1	CL0613
RC0G0120900	171	364	171	369	PF01397.22	Terpene_synth	Domain	1	190	192	131.6	2.7e-38	1	No_clan
RC0G0120900	412	676	412	677	PF03936.17	Terpene_synth_C	Domain	1	266	267	253.5	2.1e-75	1	CL0613
RC0G0139600	1	45	1	45	PF19086.1	Terpene_syn_C_2	Domain	155	199	199	50.1	2.9e-13	1	CL0613
RC1G0007200	27	204	26	204	PF01397.22	Terpene_synth	Domain	2	192	192	192.5	6e-57	1	No_clan
RC1G0007200	237	504	237	504	PF03936.17	Terpene_synth_C	Domain	1	267	267	355.1	2.2e-106	1	CL0613
RC1G0101600	26	206	26	206	PF01397.22	Terpene_synth	Domain	1	192	192	188.1	1.3e-55	1	No_clan
RC1G0101600	239	382	239	390	PF03936.17	Terpene_synth_C	Domain	1	145	267	212	9.8e-63	1	CL0613
RC1G0101800	7	89	2	89	PF19086.1	Terpene_syn_C_2	Domain	118	199	199	85.9	3.1e-24	1	CL0613
RC1G0102000	26	206	26	206	PF01397.22	Terpene_synth	Domain	1	192	192	193.4	3.2e-57	1	No_clan
RC1G0102000	239	522	239	523	PF03936.17	Terpene_synth_C	Domain	1	266	267	331.5	3.5e-99	1	CL0613
RC1G0102100	26	206	26	206	PF01397.22	Terpene_synth	Domain	1	192	192	193.6	2.8e-57	1	No_clan
RC1G0102100	239	487	239	488	PF03936.17	Terpene_synth_C	Domain	1	266	267	306	2.1e-91	1	CL0613
RC1G0103800	33	204	33	204	PF01397.22	Terpene_synth	Domain	1	192	192	190.9	1.9e-56	1	No_clan
RC1G0103800	235	499	235	499	PF03936.17	Terpene_synth_C	Domain	1	267	267	345.5	1.9e-103	1	CL0613
RC1G0104200	24	204	24	207	PF03936.17	Terpene_synth_C	Domain	1	182	267	236.5	3.2e-70	1	CL0613
RC1G0104200	207	246	205	246	PF19086.1	Terpene_syn_C_2	Domain	160	199	199	39.3	6e-10	1	CL0613
RC1G0104300	87	331	78	331	PF03936.17	Terpene_synth_C	Domain	21	267	267	324.1	6.4e-97	1	CL0613
RC1G0104500	32	203	32	203	PF01397.22	Terpene_synth	Domain	1	192	192	194	2e-57	1	No_clan
RC1G0104800	33	204	33	204	PF01397.22	Terpene_synth	Domain	1	192	192	191.7	1e-56	1	No_clan
RC1G0104800	235	499	235	499	PF03936.17	Terpene_synth_C	Domain	1	267	267	355.7	1.4e-106	1	CL0613
RC1G0143400	11	248	7	248	PF03936.17	Terpene_synth_C	Domain	23	267	267	194.3	2.5e-57	1	CL0613
RC1G0143500	43	226	43	226	PF01397.22	Terpene_synth	Domain	1	192	192	137.5	4.3e-40	1	No_clan
RC1G0143500	260	527	260	527	PF03936.17	Terpene_synth_C	Domain	1	267	267	326.6	1.1e-97	1	CL0613
RC1G0204100	3	82	1	91	PF03936.17	Terpene_synth_C	Domain	147	227	267	67.7	9.6e-19	1	CL0613
RC2G0316500	31	201	30	202	PF01397.22	Terpene_synth	Domain	2	191	192	189.5	4.9e-56	1	No_clan
RC2G0316500	233	499	233	499	PF03936.17	Terpene_synth_C	Domain	1	267	267	358.3	2.3e-107	1	CL0613
RC2G0552400	72	239	71	240	PF01397.22	Terpene_synth	Domain	2	191	192	127.7	4.4e-37	1	No_clan
RC2G0552500	26	65	24	65	PF03936.17	Terpene_synth_C	Domain	228	267	267	32.3	6.2e-08	1	CL0613
RC2G0552700	74	250	73	250	PF01397.22	Terpene_synth	Domain	2	192	192	155	1.9e-45	1	No_clan
RC2G0552900	3	246	1	246	PF03936.17	Terpene_synth_C	Domain	24	267	267	276.5	2.1e-82	1	CL0613
RC2G0553800	33	211	32	211	PF01397.22	Terpene_synth	Domain	2	192	192	161.3	2.2e-47	1	No_clan
RC2G0553800	242	350	242	356	PF03936.17	Terpene_synth_C	Domain	1	109	267	157.1	5.5e-46	1	CL0613
RC2G0553800	353	489	350	489	PF03936.17	Terpene_synth_C	Domain	132	267	267	121.2	4.9e-35	1	CL0613
RC2G0554000	87	160	86	160	PF01397.22	Terpene_synth	Domain	118	192	192	70.9	1.1e-19	1	No_clan
RC2G0554000	191	440	191	440	PF03936.17	Terpene_synth_C	Domain	1	267	267	258.4	6.8e-77	1	CL0613
RC2G0570100	208	403	201	403	PF01397.22	Terpene_synth	Domain	8	192	192	126.5	1e-36	1	No_clan
RC2G0570100	448	706	447	707	PF03936.17	Terpene_synth_C	Domain	2	266	267	199	9.2e-59	1	CL0613
RC3G0031400	32	188	32	231	PF01397.22	Terpene_synth	Domain	1	171	192	113.6	9.3e-33	1	No_clan
RC3G0031400	247	422	247	434	PF03936.17	Terpene_synth_C	Domain	1	199	267	193.5	4.3e-57	1	CL0613
RC3G0098200	32	211	32	211	PF01397.22	Terpene_synth	Domain	1	192	192	165.6	1.1e-48	1	No_clan
RC3G0098200	242	509	242	509	PF03936.17	Terpene_synth_C	Domain	1	267	267	324	6.6e-97	1	CL0613
RC3G0189000	30	204	30	204	PF01397.22	Terpene_synth	Domain	1	192	192	191.7	1e-56	1	No_clan
RC3G0189000	235	500	235	500	PF03936.17	Terpene_synth_C	Domain	1	267	267	339	1.8e-101	1	CL0613
RC3G0189300	30	207	30	207	PF01397.22	Terpene_synth	Domain	1	192	192	187.7	1.7e-55	1	No_clan
RC3G0189300	238	503	238	503	PF03936.17	Terpene_synth_C	Domain	1	267	267	327.4	6.2e-98	1	CL0613
RC3G0190000	67	233	52	233	PF01397.22	Terpene_synth	Domain	19	192	192	182.3	8e-54	1	No_clan
RC3G0190000	264	391	264	393	PF03936.17	Terpene_synth_C	Domain	1	128	267	177	4.5e-52	1	CL0613
RC3G0190200	31	206	30	206	PF01397.22	Terpene_synth	Domain	2	192	192	195.2	8.7e-58	1	No_clan
RC3G0194000	31	203	31	203	PF01397.22	Terpene_synth	Domain	1	192	192	170.9	2.5e-50	1	No_clan
RC3G0194000	238	503	238	503	PF03936.17	Terpene_synth_C	Domain	1	267	267	366.9	5.4e-110	1	CL0613
RC3G0194100	43	194	30	194	PF01397.22	Terpene_synth	Domain	28	192	192	167.4	3e-49	1	No_clan
RC3G0194100	229	494	229	494	PF03936.17	Terpene_synth_C	Domain	1	267	267	362.3	1.4e-108	1	CL0613
RC4G0242600	31	210	31	210	PF01397.22	Terpene_synth	Domain	1	192	192	180.1	3.7e-53	1	No_clan
RC4G0242600	241	505	241	506	PF03936.17	Terpene_synth_C	Domain	1	266	267	331.7	2.9e-99	1	CL0613
RC5G0042900	43	226	43	226	PF01397.22	Terpene_synth	Domain	1	192	192	141.2	3.2e-41	1	No_clan
RC5G0042900	260	523	260	524	PF03936.17	Terpene_synth_C	Domain	1	266	267	318.3	3.6e-95	1	CL0613
RC5G0043300	43	226	43	226	PF01397.22	Terpene_synth	Domain	1	192	192	144.3	3.6e-42	1	No_clan
RC5G0043300	260	527	260	527	PF03936.17	Terpene_synth_C	Domain	1	267	267	318.1	4.2e-95	1	CL0613
RC5G0044100	4	182	1	183	PF01397.22	Terpene_synth	Domain	7	191	192	119.2	1.8e-34	1	No_clan
RC5G0044100	215	481	214	482	PF03936.17	Terpene_synth_C	Domain	2	266	267	275.4	4.6e-82	1	CL0613
RC5G0044200	6	144	2	157	PF01397.22	Terpene_synth	Domain	27	175	192	147.4	3.9e-43	1	No_clan
RC5G0044200	189	454	188	454	PF03936.17	Terpene_synth_C	Domain	2	267	267	305.3	3.5e-91	1	CL0613
RC5G0044400	82	223	68	236	PF01397.22	Terpene_synth	Domain	24	175	192	148.5	1.8e-43	1	No_clan
RC5G0044400	268	533	267	533	PF03936.17	Terpene_synth_C	Domain	2	267	267	308.7	3.2e-92	1	CL0613
RC5G0044800	69	217	54	228	PF01397.22	Terpene_synth	Domain	19	177	192	148.6	1.7e-43	1	No_clan
RC5G0044800	260	525	259	525	PF03936.17	Terpene_synth_C	Domain	2	267	267	308.8	2.8e-92	1	CL0613
RC5G0258300	33	207	33	207	PF01397.22	Terpene_synth	Domain	1	192	192	90	1.6e-25	1	No_clan
RC5G0258300	216	333	207	339	PF03936.17	Terpene_synth_C	Domain	24	144	267	123.6	8.7e-36	1	CL0613
RC5G0258300	488	538	464	538	PF03936.17	Terpene_synth_C	Domain	201	251	267	38.8	6.3e-10	1	CL0613
RC5G0258600	3	165	1	165	PF01397.22	Terpene_synth	Domain	23	192	192	109.5	1.7e-31	1	No_clan
RC5G0258600	174	329	168	346	PF03936.17	Terpene_synth_C	Domain	24	192	267	168.8	1.5e-49	1	CL0613
RC5G0324400	30	137	30	143	PF01397.22	Terpene_synth	Domain	1	118	192	94.8	5.4e-27	1	No_clan
RC5G0324400	166	240	162	240	PF01397.22	Terpene_synth	Domain	115	192	192	76	3e-21	1	No_clan
RC5G0324400	271	535	271	536	PF03936.17	Terpene_synth_C	Domain	1	266	267	381.9	1.5e-114	1	CL0613
RC5G0325300	29	202	29	202	PF01397.22	Terpene_synth	Domain	1	192	192	184.2	2.1e-54	1	No_clan
RC5G0325300	233	498	233	498	PF03936.17	Terpene_synth_C	Domain	1	267	267	360.2	6.2e-108	1	CL0613
RC5G0329600	12	175	2	184	PF01397.22	Terpene_synth	Domain	18	184	192	108.9	2.5e-31	1	No_clan
RC5G0329600	215	362	214	365	PF03936.17	Terpene_synth_C	Domain	2	150	267	148.5	2.2e-43	1	CL0613
RC5G0330300	37	196	18	196	PF01397.22	Terpene_synth	Domain	27	192	192	192.5	5.8e-57	1	No_clan
RC5G0330300	227	492	227	492	PF03936.17	Terpene_synth_C	Domain	1	267	267	368.5	1.8e-110	1	CL0613
RC5G0333900	35	211	35	211	PF01397.22	Terpene_synth	Domain	1	192	192	183	4.8e-54	1	No_clan
RC5G0333900	243	508	243	508	PF03936.17	Terpene_synth_C	Domain	1	267	267	369.4	9.3e-111	1	CL0613
RC5G0334500	34	209	34	209	PF01397.22	Terpene_synth	Domain	1	192	192	197.1	2.4e-58	1	No_clan
RC5G0334500	241	506	241	506	PF03936.17	Terpene_synth_C	Domain	1	267	267	381.4	2e-114	1	CL0613
RC5G0374400	32	212	32	212	PF01397.22	Terpene_synth	Domain	1	192	192	192.1	7.8e-57	1	No_clan
RC5G0374400	248	513	248	513	PF03936.17	Terpene_synth_C	Domain	1	267	267	357.5	4e-107	1	CL0613
RC5G0513200	83	154	82	154	PF01397.22	Terpene_synth	Domain	118	192	192	74	1.3e-20	1	No_clan
RC5G0513200	185	451	185	451	PF03936.17	Terpene_synth_C	Domain	1	267	267	349.2	1.4e-104	1	CL0613
RC5G0513300	30	202	30	202	PF01397.22	Terpene_synth	Domain	1	192	192	201.6	9.5e-60	1	No_clan
RC5G0513300	233	499	233	499	PF03936.17	Terpene_synth_C	Domain	1	267	267	348.9	1.7e-104	1	CL0613
RC5G0513400	30	202	30	202	PF01397.22	Terpene_synth	Domain	1	192	192	201.6	9.5e-60	1	No_clan
RC5G0513400	233	499	233	499	PF03936.17	Terpene_synth_C	Domain	1	267	267	348.9	1.7e-104	1	CL0613
RC5G0513800	25	202	25	202	PF01397.22	Terpene_synth	Domain	1	192	192	194.3	1.7e-57	1	No_clan
RC5G0513800	233	487	233	487	PF03936.17	Terpene_synth_C	Domain	1	267	267	296.4	1.7e-88	1	CL0613
RC5G0519400	3	246	1	246	PF03936.17	Terpene_synth_C	Domain	24	267	267	307.1	9.8e-92	1	CL0613
RC5G0519500	30	188	30	188	PF01397.22	Terpene_synth	Domain	1	192	192	138.3	2.5e-40	1	No_clan
RC5G0558900	34	203	34	203	PF01397.22	Terpene_synth	Domain	1	192	192	172	1.1e-50	1	No_clan
RC5G0558900	235	500	235	500	PF03936.17	Terpene_synth_C	Domain	1	267	267	381.8	1.6e-114	1	CL0613
RC6G0039700	30	202	30	202	PF01397.22	Terpene_synth	Domain	1	192	192	201.1	1.3e-59	1	No_clan
RC6G0039700	233	265	233	271	PF03936.17	Terpene_synth_C	Domain	1	34	267	40.6	1.9e-10	1	CL0613
RC6G0039800	2	196	1	196	PF03936.17	Terpene_synth_C	Domain	72	267	267	245.2	7.1e-73	1	CL0613
RC6G0040400	30	202	30	202	PF01397.22	Terpene_synth	Domain	1	192	192	198.7	7.5e-59	1	No_clan
RC6G0040400	233	499	233	499	PF03936.17	Terpene_synth_C	Domain	1	267	267	352.5	1.4e-105	1	CL0613
RC6G0042900	9	165	4	165	PF01397.22	Terpene_synth	Domain	25	192	192	190.5	2.4e-56	1	No_clan
RC6G0042900	196	464	196	464	PF03936.17	Terpene_synth_C	Domain	1	267	267	357.2	4.9e-107	1	CL0613
RC6G0075800	29	210	28	210	PF01397.22	Terpene_synth	Domain	2	192	192	160.7	3.4e-47	1	No_clan
RC6G0075800	241	508	241	508	PF03936.17	Terpene_synth_C	Domain	1	267	267	310.9	6.8e-93	1	CL0613
RC6G0184700	30	209	30	209	PF01397.22	Terpene_synth	Domain	1	192	192	190.1	3.3e-56	1	No_clan
RC6G0184700	245	510	245	510	PF03936.17	Terpene_synth_C	Domain	1	267	267	360.6	4.5e-108	1	CL0613
RC6G0226400	32	211	32	211	PF01397.22	Terpene_synth	Domain	1	192	192	186.6	3.9e-55	1	No_clan
RC6G0226400	242	507	242	507	PF03936.17	Terpene_synth_C	Domain	1	267	267	364	4.4e-109	1	CL0613
RC6G0260200	26	200	25	200	PF01397.22	Terpene_synth	Domain	2	192	192	186.2	5.1e-55	1	No_clan
RC6G0260200	231	496	231	496	PF03936.17	Terpene_synth_C	Domain	1	267	267	376.6	6e-113	1	CL0613
RC6G0260300	1	125	1	128	PF03936.17	Terpene_synth_C	Domain	103	228	267	135.8	1.7e-39	1	CL0613
RC6G0404500	267	473	267	473	PF01397.22	Terpene_synth	Domain	1	192	192	160.9	2.9e-47	1	No_clan
RC6G0404500	517	676	517	748	PF03936.17	Terpene_synth_C	Domain	1	155	267	79.4	2.8e-22	1	CL0613
RC6G0404900	284	490	284	490	PF01397.22	Terpene_synth	Domain	1	192	192	177.5	2.4e-52	1	No_clan
RC6G0404900	534	691	534	784	PF03936.17	Terpene_synth_C	Domain	1	153	267	78.5	5e-22	1	CL0613
RC6G0540400	39	217	38	217	PF01397.22	Terpene_synth	Domain	2	192	192	191.5	1.2e-56	1	No_clan
RC6G0540400	248	513	248	513	PF03936.17	Terpene_synth_C	Domain	1	267	267	348.8	1.9e-104	1	CL0613
RC7G0301800	33	208	33	208	PF01397.22	Terpene_synth	Domain	1	192	192	186.1	5.5e-55	1	No_clan
RC7G0301800	241	508	241	508	PF03936.17	Terpene_synth_C	Domain	1	267	267	345.3	2.1e-103	1	CL0613
RC7G0319600	85	260	85	260	PF01397.22	Terpene_synth	Domain	1	192	192	191.8	9.7e-57	1	No_clan
RC7G0319600	291	557	291	557	PF03936.17	Terpene_synth_C	Domain	1	267	267	350.6	5.2e-105	1	CL0613
RC7G0450200	33	212	33	212	PF01397.22	Terpene_synth	Domain	1	192	192	186.6	3.7e-55	1	No_clan
RC7G0450200	245	511	245	511	PF03936.17	Terpene_synth_C	Domain	1	267	267	357.1	5.3e-107	1	CL0613
RC7G0457900	33	138	33	139	PF01397.22	Terpene_synth	Domain	1	118	192	102.1	3.1e-29	1	No_clan
RC7G0457900	213	479	213	479	PF03936.17	Terpene_synth_C	Domain	1	267	267	350.1	7.2e-105	1	CL0613

## Sheet: b
Motif distribution in the TPSs of three Rosaceae species
Clade	Gene	E-value	Motif Diagram
TPS-a	Fr.ves-TPS1	2.8e-81	114-[2]-121-[1]-9-[3]-226
TPS-a	Fr.ves-TPS15	5.7e-41	62-[2]-121-[1]-9-[3]-229
TPS-a	Fr.ves-TPS16	4.4e-48	97-[1]-9-[3]-228
TPS-a	Fr.ves-TPS17	6.1e-71	110-[2]-120-[1]-9-[3]-226
TPS-a	Fr.ves-TPS18	9.9e-57	208-[1]-9-[3]-226
TPS-a	Fr.ves-TPS19	1.1e-75	27-[2]-82-[1]-9-[3]-23
TPS-a	Fr.ves-TPS2	1.3e-67	113-[2]-119-[1]-9-[3]-226
TPS-a	Fr.ves-TPS20	1.3e-67	129-[2]-120-[1]-10-[3]-55-[1]-284
TPS-a	Fr.ves-TPS21	3.8e-75	57-[3]-18-[2]-120-[1]-9-[3]-229
TPS-a	Fr.ves-TPS22	1.8e-75	108-[2]-120-[1]-9-[3]-229
TPS-a	Fr.ves-TPS23	1.6e-69	115-[2]-120-[1]-9-[3]-64
TPS-a	Fr.ves-TPS24	1.8e-65	111-[2]-100-[1]-9-[3]-231
TPS-a	Fr.ves-TPS25	2.1e-67	113-[2]-127-[1]-9-[3]-231
TPS-a	Fr.ves-TPS26	7.7e-15	113-[2]-306
TPS-a	Fr.ves-TPS27	4.7e-77	107-[2]-121-[1]-10-[3]-226
TPS-a	Fr.ves-TPS28	5e-73	51-[2]-121-[1]-10-[3]-16
TPS-a	Fr.ves-TPS29	3.4e-73	117-[2]-127-[1]-9-[3]-103-[3]-83
TPS-a	Fr.ves-TPS30	8.3e-72	115-[2]-120-[1]-9-[3]-229
TPS-a	Fr.ves-TPS31	1.2e-67	122-[2]-125-[1]-9-[3]-226
TPS-a	Fr.ves-TPS32	5.9e-53	158-[2]-122-[1]-9-[3]-228
TPS-a	Fr.ves-TPS33	6.4e-53	133-[2]-122-[1]-9-[3]-228
TPS-a	Fr.ves-TPS40	6.3e-73	120-[2]-122-[1]-9-[3]-225
TPS-a	Fr.ves-TPS41	2e-52	158-[1]-9-[3]-224
TPS-a	Fr.ves-TPS42	6e-75	113-[2]-121-[1]-10-[3]-227
TPS-a	Fr.ves-TPS43	6e-75	113-[2]-39-[2]-61-[1]-10-[3]-227
TPS-a	Fr.ves-TPS7	4.6e-66	118-[2]-122-[1]-9-[3]-222
TPS-a	Ma.dom-TPS10	6.2e-69	125-[2]-120-[1]-9-[3]-225
TPS-a	Ma.dom-TPS11	1.3e-47	115-[1]-9-[3]-81
TPS-a	Ma.dom-TPS12	2e-74	113-[2]-121-[1]-9-[3]-226
TPS-a	Ma.dom-TPS13	1.9e-05	45-[2]-169
TPS-a	Ma.dom-TPS14	9.1e-55	133-[1]-9-[3]-212
TPS-a	Ma.dom-TPS24	1.3e-72	127-[2]-121-[1]-10-[3]-224
TPS-a	Ma.dom-TPS26	8.1e-35	159-[2]-127-[3]-229
TPS-a	Ma.dom-TPS32	2.4e-52	110-[2]-121-[1]-9-[3]-101-[3]-82
TPS-a	Ma.dom-TPS33	1.1e-80	107-[2]-121-[1]-10-[3]-101-[3]-71-[1]-9-[3]-48-[3]-30
TPS-a	Ma.dom-TPS34	1.2e-78	110-[2]-121-[1]-10-[3]-101-[3]-82
TPS-a	Ma.dom-TPS35	2e-51	110-[2]-121-[1]-9-[3]-101-[3]-82
TPS-a	Ma.dom-TPS36	3.9e-72	113-[2]-121-[1]-10-[3]-126-[3]-62
TPS-a	Ma.dom-TPS4	8.6e-80	115-[2]-120-[1]-9-[3]-225
TPS-a	Ma.dom-TPS5	3.7e-78	133-[2]-33-[3]-46-[1]-9-[3]-225
TPS-a	Ma.dom-TPS6	5e-73	118-[2]-120-[1]-9-[3]-225
TPS-a	Ma.dom-TPS7	1.8e-61	59-[2]-131-[1]-9-[3]-94-[3]-109
TPS-a	Ma.dom-TPS8	1.7e-66	136-[2]-130-[1]-9-[3]-219
TPS-a	Pr.mum-TPS10	2.6e-69	115-[2]-121-[1]-9-[3]-227
TPS-a	Pr.mum-TPS11	2e-78	111-[2]-34-[3]-46-[1]-9-[3]-182-[3]-3
TPS-a	Pr.mum-TPS12	1.3e-79	110-[2]-121-[1]-9-[3]-225
TPS-a	Pr.mum-TPS13	2.7e-78	114-[2]-34-[3]-46-[1]-9-[3]-182-[3]-3
TPS-a	Pr.mum-TPS14	2.8e-81	119-[2]-120-[1]-9-[3]-220
TPS-a	Pr.mum-TPS16	6.4e-81	96-[2]-122-[1]-9-[3]-224
TPS-a	Pr.mum-TPS17	3.7e-80	114-[2]-122-[1]-9-[3]-224
TPS-a	Pr.mum-TPS18	5.7e-79	116-[2]-120-[1]-9-[3]-225
TPS-a	Pr.mum-TPS21	6.7e-47	110-[2]-121-[3]-196
TPS-a	Pr.mum-TPS22	8.2e-78	201-[2]-121-[1]-9-[3]-226
TPS-a	Pr.mum-TPS23	2.1e-78	111-[2]-35-[3]-46-[1]-9-[3]-182-[3]-3
TPS-a	Pr.mum-TPS26	1.8e-78	115-[2]-122-[1]-9-[3]-224
TPS-a	Pr.mum-TPS9	5.8e-79	119-[2]-120-[1]-9-[3]-225
TPS-a	Pr.pLo-TPS1	2e-47	174-[1]-9-[3]-205
TPS-a	Pr.pLo-TPS16	2.8e-81	119-[2]-98-[1]-9-[3]-234
TPS-a	Pr.pLo-TPS17	1e-74	119-[2]-120-[1]-9-[3]-20
TPS-a	Pr.pLo-TPS18	3e-81	119-[2]-120-[1]-9-[3]-225
TPS-a	Pr.pLo-TPS19	2.3e-71	114-[2]-34-[3]-46-[1]-9-[3]-227
TPS-a	Pr.pLo-TPS2	2.7e-57	164-[2]-125-[1]-9-[3]-241
TPS-a	Pr.pLo-TPS20	3.9e-72	152-[2]-120-[1]-9-[3]-227
TPS-a	Pr.pLo-TPS21	5.9e-77	110-[2]-34-[3]-46-[1]-9-[3]-182-[3]-4
TPS-a	Pr.pLo-TPS22	2.8e-75	116-[2]-101-[1]-9-[3]-141
TPS-a	Pr.pLo-TPS23	3.8e-77	113-[2]-120-[1]-9-[3]-226
TPS-a	Pr.pLo-TPS24	1.4e-64	153-[2]-118-[1]-9-[3]-46-[2]-33
TPS-a	Pr.pLo-TPS25	4e-80	111-[2]-34-[3]-46-[1]-9-[3]-182-[3]-4
TPS-a	Pr.pLo-TPS26	3.9e-18	111-[2]-353
TPS-a	Pr.pLo-TPS27	7.9e-68	134-[2]-121-[1]-9-[3]-228
TPS-a	Pr.pLo-TPS28	9.2e-70	106-[2]-121-[1]-9-[3]-195
TPS-a	Pr.pLo-TPS29	3.4e-76	64-[2]-114-[1]-9-[3]-180
TPS-a	Pr.pLo-TPS3	3.4e-48	75-[2]-56-[1]-9-[3]-232
TPS-a	Pr.pLo-TPS30	2.6e-77	116-[2]-121-[1]-9-[3]-100
TPS-a	Pr.pLo-TPS31	1.3e-70	116-[2]-121-[1]-9-[3]-228
TPS-a	Pr.pLo-TPS32	6.4e-82	115-[2]-123-[1]-9-[3]-225
TPS-a	Pr.pLo-TPS33	2.4e-70	116-[2]-122-[1]-9-[3]-228
TPS-a	Pr.pLo-TPS34	6.3e-67	115-[2]-121-[1]-9-[3]-232
TPS-a	Pr.pLo-TPS35	2.9e-68	115-[2]-121-[1]-9-[3]-228
TPS-a	Pr.pLo-TPS37	1.1e-81	110-[2]-115-[1]-9-[3]-200
TPS-a	Py.bet-TPS10	2.7e-58	146-[2]-116-[1]-9-[3]-225
TPS-a	Py.bet-TPS11	2.4e-80	118-[2]-120-[1]-9-[3]-225
TPS-a	Py.bet-TPS13	3.7e-39	65-[2]-116-[1]-293
TPS-a	Py.bet-TPS14	4e-81	110-[2]-121-[1]-10-[3]-224
TPS-a	Py.bet-TPS15	4.7e-79	114-[2]-121-[1]-10-[3]-55
TPS-a	Py.bet-TPS16	2.3e-75	80-[2]-121-[1]-10-[3]-101-[3]-82
TPS-a	Py.bet-TPS17	4.8e-45	68-[2]-121-[1]-9-[3]-101-[3]-82
TPS-a	Py.bet-TPS18	4.6e-49	110-[2]-121-[1]-9-[3]-101-[3]-82
TPS-a	Py.bet-TPS19	3.8e-40	110-[2]-121-[1]-10-[3]-81-[3]-82
TPS-a	Py.bet-TPS25	2.6e-57	159-[2]-124-[1]-9-[3]-229
TPS-a	Py.bet-TPS26	2.4e-53	144-[2]-110-[1]-9-[3]-53
TPS-a	Py.bet-TPS27	1.8e-55	159-[2]-124-[1]-9-[3]-229
TPS-a	Py.bet-TPS28	8.9e-68	93-[2]-120-[1]-9-[3]-182-[3]-2
TPS-a	Py.bet-TPS29	2.3e-78	113-[2]-121-[1]-9-[3]-226
TPS-a	Py.bet-TPS30	1.5e-58	56-[2]-86-[1]-9-[3]-653
TPS-a	Py.bet-TPS31	7e-81	56-[2]-122-[1]-9-[3]-225
TPS-a	Py.bet-TPS37	4.4e-23	102-[1]-149
TPS-a	Py.bet-TPS7	8.6e-80	115-[2]-120-[1]-9-[3]-225
TPS-a	Py.bet-TPS8	8.6e-80	115-[2]-120-[1]-9-[3]-225
TPS-a	Py.bet-TPS9	6.1e-75	147-[2]-120-[1]-9-[3]-225
TPS-a	Ro.chi-TPS1	1.1e-79	115-[2]-153-[1]-9-[3]-225
TPS-a	Ro.chi-TPS10	9.1e-73	110-[2]-122-[1]-9-[3]-224
TPS-a	Ro.chi-TPS12	3.6e-72	109-[2]-121-[1]-10-[3]-176-[3]-7
TPS-a	Ro.chi-TPS16	1.1e-56	118-[2]-114-[1]-9-[3]-121
TPS-a	Ro.chi-TPS18	5.9e-69	110-[2]-122-[1]-9-[3]-225
TPS-a	Ro.chi-TPS19	3.9e-67	113-[2]-122-[1]-9-[3]-225
TPS-a	Ro.chi-TPS20	1.9e-67	139-[2]-122-[1]-9-[3]-205
TPS-a	Ro.chi-TPS21	3e-72	111-[2]-124-[1]-9-[3]-225
TPS-a	Ro.chi-TPS22	3.6e-75	102-[2]-124-[1]-9-[3]-225
TPS-a	Ro.chi-TPS23	3.3e-67	116-[2]-122-[1]-9-[3]-226
TPS-a	Ro.chi-TPS32	2.5e-74	110-[2]-120-[1]-9-[3]-225
TPS-a	Ro.chi-TPS34	3.8e-76	103-[2]-121-[1]-9-[3]-62-[3]-122
TPS-a	Ro.chi-TPS35	8.2e-82	117-[2]-123-[1]-9-[3]-225
TPS-a	Ro.chi-TPS36	6.2e-83	115-[2]-123-[1]-9-[3]-227
TPS-a	Ro.chi-TPS37	2.7e-75	118-[2]-127-[1]-9-[3]-225
TPS-a	Ro.chi-TPS38	2.1e-54	203-[1]-10-[3]-226
TPS-a	Ro.chi-TPS39	8.1e-76	109-[2]-121-[1]-10-[3]-226
TPS-a	Ro.chi-TPS40	8.1e-76	109-[2]-121-[1]-10-[3]-226
TPS-a	Ro.chi-TPS41	5.6e-69	107-[2]-111-[1]-10-[3]-226
TPS-a	Ro.chi-TPS42	1.5e-80	115-[2]-117-[1]-9-[3]-225
TPS-a	Ro.chi-TPS43	1.8e-18	109-[2]-39-[2]-81
TPS-a	Ro.chi-TPS44	6.6e-73	109-[2]-39-[2]-61-[1]-10-[3]-226
TPS-a	Ro.chi-TPS45	1.5e-74	72-[2]-39-[2]-61-[1]-10-[3]-104-[3]-83
TPS-a	Ro.chi-TPS47	1.3e-74	115-[2]-127-[1]-9-[3]-225
TPS-a	Ro.chi-TPS48	5.2e-71	116-[2]-123-[1]-9-[3]-225
TPS-a	Ro.chi-TPS49	1.5e-66	110-[2]-118-[1]-9-[3]-225
TPS-a	Ro.chi-TPS5	1.1e-71	109-[2]-125-[1]-9-[3]-228
TPS-a	Ro.chi-TPS52	2.9e-68	123-[2]-122-[1]-9-[3]-225
TPS-a	Ro.chi-TPS53	3.2e-75	113-[2]-125-[1]-9-[3]-227
TPS-a	Ro.chi-TPS54	2e-67	167-[2]-121-[1]-10-[3]-226
TPS-a	Ro.chi-TPS55	1.8e-71	115-[2]-127-[1]-9-[3]-229
TPS-a	Ro.chi-TPS56	2.8e-67	116-[2]-94-[1]-9-[3]-229
TPS-a	Ro.chi-TPS57	6.8e-52	42-[1]-9-[3]-163
TPS-a	Ro.chi-TPS6	8.8e-77	111-[2]-125-[1]-9-[3]-76
TPS-a	Ro.chi-TPS7	1.2e-78	111-[2]-125-[1]-9-[3]-245
TPS-a	Ro.chi-TPS8	9.9e-79	111-[2]-125-[1]-9-[3]-210
TPS-a	Ro.chi-TPS9	6.6e-74	110-[2]-122-[1]-9-[3]-224
TPS-b	Fr.ves-TPS34	4.5e-64	54-[2]-48-[2]-29-[1]-9-[3]-234
TPS-b	Fr.ves-TPS35	2.9e-63	114-[2]-48-[2]-55-[1]-9-[3]-162
TPS-b	Fr.ves-TPS36	8.9e-28	141-[2]-55-[3]-3
TPS-b	Fr.ves-TPS37	4.5e-63	114-[2]-48-[2]-55-[1]-9-[3]-238
TPS-b	Fr.ves-TPS38	2.1e-48	25-[2]-55-[1]-9-[3]-232
TPS-b	Fr.ves-TPS39	1.6e-59	117-[2]-48-[2]-55-[1]-9-[3]-235
TPS-b	Fr.ves-TPS8	8.9e-59	133-[2]-126-[1]-9-[3]-225
TPS-b	Ma.dom-TPS20	2.9e-09	145-[1]-68
TPS-b	Ma.dom-TPS21	4.6e-46	37-[2]-108-[1]-[3]-7
TPS-b	Ma.dom-TPS27	3.6e-65	106-[2]-121-[1]-9-[3]-169
TPS-b	Ma.dom-TPS28	1.6e-65	159-[2]-121-[1]-9-[3]-141
TPS-b	Pr.mum-TPS1	1.2e-59	125-[2]-121-[1]-9-[3]-72-[3]-118
TPS-b	Pr.mum-TPS24	2.2e-59	48-[2]-122-[1]-9-[3]-230
TPS-b	Pr.mum-TPS4	3.9e-60	102-[2]-122-[1]-9-[3]-230
TPS-b	Pr.mum-TPS6	3e-59	102-[2]-122-[1]-9-[3]-230
TPS-b	Pr.mum-TPS7	3.9e-60	102-[2]-122-[1]-9-[3]-230
TPS-b	Pr.pLo-TPS10	1.1e-38	95-[2]-145-[3]-50
TPS-b	Pr.pLo-TPS11	6.7e-60	102-[2]-122-[1]-9-[3]-231
TPS-b	Pr.pLo-TPS12	7.2e-36	102-[2]-122-[1]-9-[3]-221
TPS-b	Pr.pLo-TPS13	2.9e-57	106-[2]-122-[1]-9-[3]-230
TPS-b	Pr.pLo-TPS7	2.1e-60	125-[2]-121-[1]-9-[3]-230
TPS-b	Py.bet-TPS22	3.2e-62	151-[2]-121-[1]-9-[3]-227
TPS-b	Py.bet-TPS23	2.4e-65	52-[2]-121-[1]-9-[3]-224
TPS-b	Py.bet-TPS24	6.9e-67	107-[2]-121-[1]-9-[3]-224
TPS-b	Ro.chi-TPS11	4.7e-59	131-[2]-126-[1]-9-[3]-226
TPS-b	Ro.chi-TPS13	1.1e-61	116-[2]-123-[1]-9-[3]-211
TPS-b	Ro.chi-TPS14	1.8e-50	209-[1]-9-[3]-213
TPS-b	Ro.chi-TPS17	1.9e-65	116-[2]-123-[1]-9-[3]-227
TPS-b	Ro.chi-TPS24	1.2e-59	131-[2]-126-[1]-9-[3]-223
TPS-b	Ro.chi-TPS25	9.8e-61	131-[2]-126-[1]-9-[3]-226
TPS-b	Ro.chi-TPS30	1.3e-29	121-[2]-69-[1]-6-[3]-251
TPS-b	Ro.chi-TPS31	6.1e-50	76-[2]-72-[1]-9-[3]-110
TPS-b	Ro.chi-TPS46	7.3e-58	115-[2]-123-[1]-9-[3]-231
TPS-c	Fr.ves-TPS4	1.6e-10	373-[2]-415
TPS-c	Fr.ves-TPS5	1.9e-10	373-[2]-236-[3]-141
TPS-c	Fr.ves-TPS6	1e-11	383-[2]-180-[3]-194
TPS-c	Ma.dom-TPS2	4.5e-11	269-[2]-120-[1]-229
TPS-c	Ma.dom-TPS25	3.7e-11	382-[2]-402
TPS-c	Pr.mum-TPS15	3.2e-10	349-[2]-401
TPS-c	Pr.pLo-TPS38	2.5e-10	275-[2]-402
TPS-c	Py.bet-TPS12	9.7e-12	376-[2]-143-[1]-230
TPS-c	Py.bet-TPS32	1.7e-10	332-[2]-401
TPS-c	Ro.chi-TPS50	6.1e-11	371-[2]-236-[3]-138
TPS-c	Ro.chi-TPS51	1.2e-11	388-[2]-180-[3]-195
TPS-e	Fr.ves-TPS13	1.1e-31	235-[2]-140-[1]-9-[3]-234
TPS-e	Fr.ves-TPS14	6.1e-34	324-[2]-139-[1]-9-[3]-68
TPS-e	Ma.dom-TPS22	1.6e-25	269-[2]-177-[1]-9-[3]-228
TPS-e	Ma.dom-TPS23	3e-34	315-[2]-133-[1]-9-[3]-257
TPS-e	Ma.dom-TPS9	1e-28	268-[2]-178-[3]-233
TPS-e	Pr.mum-TPS27	2e-22	83-[2]-145-[3]-219
TPS-e	Pr.mum-TPS5	5.9e-34	328-[2]-140-[1]-9-[3]-235
TPS-e	Pr.mum-TPS8	1.6e-32	267-[2]-178-[3]-234
TPS-e	Pr.pLo-TPS14	4.3e-33	329-[2]-140-[1]-9-[3]-236
TPS-e	Pr.pLo-TPS15	7.7e-11	308-[2]-90-[1]-13
TPS-e	Pr.pLo-TPS36	6.3e-08	145-[2]-186-[3]-132
TPS-e	Py.bet-TPS1	6.6e-34	327-[2]-107-[1]-9-[3]-228
TPS-e	Ro.chi-TPS2	6.6e-32	151-[2]-148-[1]-9-[3]-129
TPS-e	Ro.chi-TPS3	2.7e-33	269-[2]-177-[3]-233
TPS-e	Ro.chi-TPS4	3.2e-34	277-[2]-169-[3]-210
TPS-f	Ma.dom-TPS29	5.9e-23	311-[2]-167-[3]-625-[2]-177-[3]-321
TPS-f	Ma.dom-TPS30	3.1e-29	312-[2]-150-[3]-319
TPS-f	Ma.dom-TPS31	1e-29	311-[2]-170-[3]-588
TPS-f	Pr.mum-TPS25	6.5e-31	289-[2]-183-[3]-308
TPS-f	Pr.pLo-TPS4	7.8e-31	289-[2]-171-[3]-309
TPS-f	Pr.pLo-TPS5	3.3e-10	294-[2]-380
TPS-f	Pr.pLo-TPS6	6.1e-29	286-[2]-182-[3]-308
TPS-f	Py.bet-TPS20	4.7e-29	311-[2]-182-[3]-318
TPS-f	Py.bet-TPS21	1.1e-27	311-[2]-173-[3]-320
TPS-f	Py.bet-TPS36	6.4e-15	448-[3]-538
TPS-f	Ro.chi-TPS15	3.3e-29	308-[2]-93-[1]-51-[3]-257
TPS-g	Fr.ves-TPS10	9.1e-29	135-[2]-15-[3]-225
TPS-g	Fr.ves-TPS11	5.9e-64	136-[2]-120-[1]-9-[3]-225
TPS-g	Fr.ves-TPS12	2e-62	75-[2]-122-[1]-9-[3]-225
TPS-g	Fr.ves-TPS9	3.3e-60	107-[2]-120-[1]-9-[3]-225
TPS-g	Ma.dom-TPS1	2e-61	200-[2]-125-[1]-9-[3]-37-[1]-144
TPS-g	Ma.dom-TPS15	6.6e-64	81-[2]-116-[1]-9-[3]-239
TPS-g	Ma.dom-TPS16	1.2e-59	81-[2]-116-[1]-9-[3]-237
TPS-g	Ma.dom-TPS17	7.7e-65	65-[3]-19-[2]-122-[1]-9-[3]-53-[1]-280-[3]-77
TPS-g	Ma.dom-TPS18	1.5e-59	81-[2]-115-[1]-8-[3]-162
TPS-g	Ma.dom-TPS19	4.5e-64	97-[3]-19-[2]-122-[1]-9-[3]-658-[2]-122-[1]-9-[3]-218
TPS-g	Pr.mum-TPS19	1.2e-64	134-[2]-122-[1]-9-[3]-53-[1]-142
TPS-g	Pr.mum-TPS2	2.3e-62	79-[2]-121-[1]-9-[3]-236
TPS-g	Pr.mum-TPS20	2.3e-62	79-[2]-121-[1]-9-[3]-236
TPS-g	Pr.mum-TPS3	1.2e-64	134-[2]-122-[1]-9-[3]-53-[1]-142
TPS-g	Pr.pLo-TPS8	7.2e-62	79-[2]-120-[1]-9-[3]-237
TPS-g	Pr.pLo-TPS9	2.3e-64	72-[3]-20-[2]-122-[1]-9-[3]-53-[1]-143
TPS-g	Py.bet-TPS2	2.4e-59	66-[3]-19-[2]-115-[1]-9-[3]-192
TPS-g	Py.bet-TPS3	3.8e-63	58-[3]-19-[2]-122-[1]-9-[3]-220
TPS-g	Py.bet-TPS33	1e-63	111-[2]-125-[1]-9-[3]-53-[1]-47
TPS-g	Py.bet-TPS34	1.2e-61	81-[2]-116-[1]-9-[3]-239
TPS-g	Py.bet-TPS35	4.2e-61	81-[2]-116-[1]-9-[3]-445
TPS-g	Py.bet-TPS4	3.7e-64	65-[3]-19-[2]-122-[1]-9-[3]-220
TPS-g	Py.bet-TPS5	8.3e-67	40-[2]-122-[1]-9-[3]-220
TPS-g	Py.bet-TPS6	1e-61	81-[2]-116-[1]-9-[3]-232
TPS-g	Ro.chi-TPS26	9.1e-59	86-[2]-125-[1]-9-[3]-233
TPS-g	Ro.chi-TPS27	8e-64	65-[2]-120-[1]-9-[3]-224
TPS-g	Ro.chi-TPS28	3.4e-64	144-[2]-120-[1]-9-[3]-224
TPS-g	Ro.chi-TPS29	1.2e-63	136-[2]-120-[1]-9-[3]-224
TPS-g	Ro.chi-TPS33	1.9e-56	86-[2]-125-[1]-9-[3]-54

## Sheet: c
Table. The alternative splicing transcripts of TPSs in Prunus persica, Prunus mume and Fragaria vesca
Prunus persica	Prupe.3G234400.2
	Prupe.4G125300.2
	Prupe.4G126600.2
	Prupe.4G128500.2
	Prupe.4G128500.3
	Prupe.4G194100.2
	Prupe.4G194500.2
	Prupe.4G198200.2
	Prupe.4G198500.2
	Prupe.4G199200.2
	Prupe.4G199200.3
	Prupe.4G199200.4
	Prupe.4G199200.5
	Prupe.4G199500.2
	Prupe.4G200000.2
	Prupe.4G200100.2
Prunus mume	XP_008230161.2
	XP_008230162.2
	XP_008230275.2
	XP_008246222.2
Fragaria vesca	FvH4_1g04000.t2
	FvH4_2g23400.t2
	FvH4_2g23400.t3
	FvH4_2g23440.t2
	FvH4_2g23440.t3
	FvH4_3g03042.t2
	FvH4_3g03072.t2
	FvH4_3g03150.t2
	FvH4_3g21390.t2
	FvH4_3g21390.t3
	FvH4_3g21390.t4
	FvH4_6g19050.t2
	FvH4_6g19050.t3
	FvH4_6g19050.t4
	FvH4_6g19050.t5
	FvH4_6g43710.t2
	FvH4_6g43792.t2
	FvH4_7g13030.t2
	FvH4_7g13030.t3
	FvH4_7g13030.t4
	FvH4_7g33640.t2
	FvH4_7g33750.t2

## Sheet: Sheet2
Clade	All	Motif3	Motif2	Motif1
TPS-a	137	127	130	130
TPS-b	33	31	31	31
TPS-g	29	29	28	29
TPS-c	11	11	2	4
TPS-e	15	15	11	14
TPS-f	11	11	1	9
