# Supplementary material for: Diversity and Functional Evolution of Terpene Synthases in Rosaceae
Source: Plants (Basel). 2022 Mar 10;11(6):736. doi: 10.3390/plants11060736 (PMC8953233; doi:10.3390/plants11060736)
Supplement: Supplementary file 1 [file plants-11-00736-s001.zip › SupplementaryTableS2.xlsx]

## Sheet: 6 Rosaceous plants
Table S2. Information of TPS genes analyzed in this study.
Name	Gene ID	Clades	Hits	P-value	Pathway	Predicted function	Subcellular localisation
Fr.ves-TPS1	FvH4_1g04000.t1	TPS-a	Q6Q3H3	0	Sesquiterpenoid and triterpenoid biosynthesis	(-)-germacrene D synthase	C
Fr.ves-TPS10	FvH4_3g03072.t1	TPS-g	P0CV95	3.3e-180	Sesquiterpenoid and triterpenoid biosynthesis	(3S,6E)-nerolidol synthase 2, chloroplastic/mitochondrial	P
Fr.ves-TPS11	FvH4_3g03081.t1	TPS-g	P0CV96	0	Sesquiterpenoid and triterpenoid biosynthesis	(3S,6E)-nerolidol synthase 1, chloroplastic	C
Fr.ves-TPS12	FvH4_3g03150.t1	TPS-g	P0CV95	0	Sesquiterpenoid and triterpenoid biosynthesis	(3S,6E)-nerolidol synthase 2, chloroplastic/mitochondrial	C
Fr.ves-TPS13	FvH4_3g14116.t1	TPS-e	Q39548	0	Diterpenoid biosynthesis	Ent-kaur-16-ene synthase, chloroplastic	C
Fr.ves-TPS14	FvH4_3g14130.t1	TPS-e	Q39548	0	Diterpenoid biosynthesis	Ent-kaur-16-ene synthase, chloroplastic	P
Fr.ves-TPS15	FvH4_3g21390.t1	TPS-a	O23945	0	monoterpene biosynthesis	(-)-alpha-pinene synthase	P
Fr.ves-TPS16	FvH4_3g21391.t1	TPS-a	O23945	1.25e-172	monoterpene biosynthesis	(-)-alpha-pinene synthase	P
Fr.ves-TPS17	FvH4_3g21490.t1	TPS-a	Q6Q3H3	0	Sesquiterpenoid and triterpenoid biosynthesis	(-)-germacrene D synthase	P
Fr.ves-TPS18	FvH4_3g21560.t1	TPS-a	O23945	0	monoterpene biosynthesis	(-)-alpha-pinene synthase
Fr.ves-TPS19	FvH4_3g22162.t1	TPS-a	Q6Q3H3	2.84e-102	Sesquiterpenoid and triterpenoid biosynthesis	(-)-germacrene D synthase
Fr.ves-TPS2	FvH4_1g05400.t1	TPS-a	O23945	0	monoterpene biosynthesis	(-)-alpha-pinene synthase	P
Fr.ves-TPS20	FvH4_4g27790.t1	TPS-a	Q6Q3H3	2.1e-167	Sesquiterpenoid and triterpenoid biosynthesis	(-)-germacrene D synthase	P
Fr.ves-TPS21	FvH4_4g27943.t1	TPS-a	Q6Q3H3	0	Sesquiterpenoid and triterpenoid biosynthesis	(-)-germacrene D synthase	P
Fr.ves-TPS22	FvH4_4g27950.t1	TPS-a	Q6Q3H3	0	Sesquiterpenoid and triterpenoid biosynthesis	(-)-germacrene D synthase	P
Fr.ves-TPS23	FvH4_4g27952.t1	TPS-a	Q6Q3H3	7.23e-155	Sesquiterpenoid and triterpenoid biosynthesis	(-)-germacrene D synthase	P
Fr.ves-TPS24	FvH4_5g06461.t1	TPS-a	Q6Q3H3	0	Sesquiterpenoid and triterpenoid biosynthesis	(-)-germacrene D synthase	P
Fr.ves-TPS25	FvH4_5g06470.t1	TPS-a	Q6Q3H3	0	Sesquiterpenoid and triterpenoid biosynthesis	(-)-germacrene D synthase	P
Fr.ves-TPS26	FvH4_5g06530.t1	TPS-a	Q6Q3H3	2.06e-66	Sesquiterpenoid and triterpenoid biosynthesis	(-)-germacrene D synthase	P
Fr.ves-TPS27	FvH4_5g35700.t1	TPS-a	Q6Q3H3	0	Sesquiterpenoid and triterpenoid biosynthesis	(-)-germacrene D synthase	P
Fr.ves-TPS28	FvH4_5g35711.t1	TPS-a	Q6Q3H3	4.29e-121	Sesquiterpenoid and triterpenoid biosynthesis	(-)-germacrene D synthase	P
Fr.ves-TPS29	FvH4_6g06540.t1	TPS-a	O23945	0	monoterpene biosynthesis	(-)-alpha-pinene synthase	P
Fr.ves-TPS3	FvH4_2g22720.t1	TPS-c	E2IHE0	6.39e-132	Diterpenoid biosynthesis	Copal-8-ol diphosphate hydratase, chloroplastic	P/M
Fr.ves-TPS30	FvH4_6g11440.t1	TPS-a	Q6Q3H3	0	Sesquiterpenoid and triterpenoid biosynthesis	(-)-germacrene D synthase	P
Fr.ves-TPS31	FvH4_6g19050.t1	TPS-a	O23945	0	monoterpene biosynthesis	(-)-alpha-pinene synthase	C
Fr.ves-TPS32	FvH4_6g43720.t1	TPS-a	B9RPM3	0	monoterpene biosynthesis	Probable terpene synthase 9
Fr.ves-TPS33	FvH4_6g43730.t1	TPS-a	B9RPM3	0	monoterpene biosynthesis	Probable terpene synthase 9
Fr.ves-TPS34	FvH4_6g43791.t1	TPS-b	Q672F7	0	monoterpene biosynthesis	Tricyclene synthase EBOS, chloroplastic	C
Fr.ves-TPS35	FvH4_6g43792.t1	TPS-b	Q672F7	0	monoterpene biosynthesis	Tricyclene synthase EBOS, chloroplastic	C
Fr.ves-TPS36	FvH4_6g43794.t1	TPS-b	Q5UB07	4.69e-48	monoterpene biosynthesis	Tricyclene synthase TPS4, chloroplastic	C
Fr.ves-TPS37	FvH4_6g43820.t1	TPS-b	Q672F7	0	monoterpene biosynthesis	Tricyclene synthase EBOS, chloroplastic	C
Fr.ves-TPS38	FvH4_6g44544.t1	TPS-b	Q672F7	2.51e-176	monoterpene biosynthesis	Tricyclene synthase EBOS, chloroplastic	C
Fr.ves-TPS39	FvH4_6g45600.t1	TPS-b	Q672F7	0	monoterpene biosynthesis	Tricyclene synthase EBOS, chloroplastic	C
Fr.ves-TPS4	FvH4_2g23400.t1	TPS-c	O04408	0	Diterpenoid biosynthesis	Ent-copalyl diphosphate synthase, chloroplastic	P
Fr.ves-TPS40	FvH4_7g03620.t1	TPS-a	Q6Q3H3	0	Sesquiterpenoid and triterpenoid biosynthesis	(-)-germacrene D synthase	C
Fr.ves-TPS41	FvH4_7g13030.t1	TPS-a	Q6Q3H3	5.92e-177	Sesquiterpenoid and triterpenoid biosynthesis	(-)-germacrene D synthase	P
Fr.ves-TPS42	FvH4_7g33640.t1	TPS-a	Q6Q3H3	0	Sesquiterpenoid and triterpenoid biosynthesis	(-)-germacrene D synthase	P
Fr.ves-TPS43	FvH4_7g33750.t1	TPS-a	Q6Q3H3	0	Sesquiterpenoid and triterpenoid biosynthesis	(-)-germacrene D synthase	C
Fr.ves-TPS44	FvH4_3g03045.t1		P0CV96	0	Sesquiterpenoid and triterpenoid biosynthesis	(3S,6E)-nerolidol synthase 1, chloroplastic
Fr.ves-TPS45	FvH4_3g14111.t1		E2IHE0	5.25e-70	Diterpenoid biosynthesis	Copal-8-ol diphosphate hydratase, chloroplastic
Fr.ves-TPS46	FvH4_3g14112.t1		O04408	1.29e-56	Diterpenoid biosynthesis	Ent-copalyl diphosphate synthase, chloroplastic
Fr.ves-TPS47	FvH4_3g14114.t1		O04408	5.27e-96	Diterpenoid biosynthesis	Ent-copalyl diphosphate synthase, chloroplastic
Fr.ves-TPS48	FvH4_3g14131.t1		Q0JA82	8.73e-60	Diterpenoid biosynthesis	Ent-kaur-16-ene synthase, chloroplastic
Fr.ves-TPS49	FvH4_3g16270.t1		Q9SAK2	5.81e-31	Diterpenoid biosynthesis	Ent-kaur-16-ene synthase, chloroplastic
Fr.ves-TPS5	FvH4_2g23420.t1	TPS-c	O04408	0	Diterpenoid biosynthesis	Ent-copalyl diphosphate synthase, chloroplastic	P/M
Fr.ves-TPS50	FvH4_3g22161.t1		Q6Q3H3	1.71e-91	Sesquiterpenoid and triterpenoid biosynthesis	(-)-germacrene D synthase
Fr.ves-TPS51	FvH4_3g32081.t1		Q6Q3H3	1.84e-29	Sesquiterpenoid and triterpenoid biosynthesis	(-)-germacrene D synthase
Fr.ves-TPS52	FvH4_3g32100.t1		B9SCB6	7.62e-42		Probable terpene synthase 2
Fr.ves-TPS53	FvH4_3g32180.t1		Q6Q3H3	3.17e-51	Sesquiterpenoid and triterpenoid biosynthesis	(-)-germacrene D synthase
Fr.ves-TPS54	FvH4_4g27781.t1		B9SBV6	7.38e-32		Probable terpene synthase 3
Fr.ves-TPS55	FvH4_4g27860.t1		Q6Q3H3	2.23e-134	Sesquiterpenoid and triterpenoid biosynthesis	(-)-germacrene D synthase
Fr.ves-TPS56	FvH4_4g27870.t1		Q6Q3H3	1.7e-61	Sesquiterpenoid and triterpenoid biosynthesis	(-)-germacrene D synthase
Fr.ves-TPS57	FvH4_4g27940.t1		Q6Q3H3	3.97e-137	Sesquiterpenoid and triterpenoid biosynthesis	(-)-germacrene D synthase
Fr.ves-TPS58	FvH4_4g27941.t1		Q6Q3H2	3.08e-23	Sesquiterpenoid and triterpenoid biosynthesis	Valencene synthase
Fr.ves-TPS59	FvH4_4g27951.t1		Q6Q3H3	1.33e-43	Sesquiterpenoid and triterpenoid biosynthesis	(-)-germacrene D synthase
Fr.ves-TPS6	FvH4_2g23440.t1	TPS-c	O04408	0	Diterpenoid biosynthesis	Ent-copalyl diphosphate synthase, chloroplastic	P
Fr.ves-TPS60	FvH4_5g06450.t1		Q6Q3H3	7.28e-25	Sesquiterpenoid and triterpenoid biosynthesis	(-)-germacrene D synthase
Fr.ves-TPS61	FvH4_5g35712.t1		Q6Q3H3	3.41e-75	Sesquiterpenoid and triterpenoid biosynthesis	(-)-germacrene D synthase
Fr.ves-TPS62	FvH4_6g19300.t1		O23945	3.98e-112	monoterpene biosynthesis	(-)-alpha-pinene synthase
Fr.ves-TPS63	FvH4_6g29150.t1		O04408	1.6e-12	Diterpenoid biosynthesis	Ent-copalyl diphosphate synthase, chloroplastic
Fr.ves-TPS64	FvH4_6g43793.t1		B9T825	8.06e-30		Probable terpene synthase 12
Fr.ves-TPS65	FvH4_6g44541.t1		B9T825	4.24e-23		Probable terpene synthase 12
Fr.ves-TPS7	FvH4_3g01590.t1	TPS-a	Q6Q3H3	0	Sesquiterpenoid and triterpenoid biosynthesis	(-)-germacrene D synthase	C
Fr.ves-TPS8	FvH4_3g03000.t1	TPS-b	Q84LB2	0	Sesquiterpenoid and triterpenoid biosynthesis	(E,E)-alpha-farnesene synthase	C
Fr.ves-TPS9	FvH4_3g03061.t1	TPS-g	P0CV95	0	Sesquiterpenoid and triterpenoid biosynthesis	(3S,6E)-nerolidol synthase 2, chloroplastic/mitochondrial	C
Ma.dom-TPS1	HF12195-RA	TPS-g	O04408	3.22e-172	Diterpenoid biosynthesis	Ent-copalyl diphosphate synthase, chloroplastic	C
Ma.dom-TPS10	HF04385-RA	TPS-a	Q6Q3H3	3.5e-171	Sesquiterpenoid and triterpenoid biosynthesis	(-)-germacrene D synthase	C
Ma.dom-TPS11	HF04386-RA	TPS-a	O23945	0	monoterpene biosynthesis	(-)-alpha-pinene synthase	C
Ma.dom-TPS12	HF04465-RA	TPS-a	Q39548	0	Diterpenoid biosynthesis	Ent-kaur-16-ene synthase, chloroplastic
Ma.dom-TPS13	HF04512-RA	TPS-a	Q6Q3H3	0	Sesquiterpenoid and triterpenoid biosynthesis	(-)-germacrene D synthase	P
Ma.dom-TPS14	HF04514-RA	TPS-a	Q6Q3H3	1.07e-98	Sesquiterpenoid and triterpenoid biosynthesis	(-)-germacrene D synthase	C
Ma.dom-TPS15	HF12196-RA	TPS-g	O23945	0	monoterpene biosynthesis	(-)-alpha-pinene synthase	P
Ma.dom-TPS16	HF17847-RA	TPS-g	Q6Q3H3	6.34e-80	Sesquiterpenoid and triterpenoid biosynthesis	(-)-germacrene D synthase	C
Ma.dom-TPS17	HF17848-RA	TPS-g	Q6Q3H3	1.23e-175	Sesquiterpenoid and triterpenoid biosynthesis	(-)-germacrene D synthase	C
Ma.dom-TPS18	HF17850-RA	TPS-g	Q6Q3H3	7.07e-22	Sesquiterpenoid and triterpenoid biosynthesis	(-)-germacrene D synthase	C
Ma.dom-TPS19	HF17851-RA	TPS-g	P0CV96	0	Sesquiterpenoid and triterpenoid biosynthesis	(3S,6E)-nerolidol synthase 1, chloroplastic	C
Ma.dom-TPS2	HF02961-RA	TPS-c	Q6Q3H3	6.99e-48	Sesquiterpenoid and triterpenoid biosynthesis	(-)-germacrene D synthase	P
Ma.dom-TPS20	HF22080-RA	TPS-b	P0CV94	0	Sesquiterpenoid and triterpenoid biosynthesis	(3S,6E)-nerolidol synthase 1	C
Ma.dom-TPS21	HF22504-RA	TPS-b	Q84LB2	9.42e-57	Sesquiterpenoid and triterpenoid biosynthesis	(E,E)-alpha-farnesene synthase	C
Ma.dom-TPS22	HF22943-RA	TPS-e	Q84LB2	1.08e-42	Sesquiterpenoid and triterpenoid biosynthesis	(E,E)-alpha-farnesene synthase	C
Ma.dom-TPS23	HF22945-RA	TPS-e	P0CV94	0	Sesquiterpenoid and triterpenoid biosynthesis	(3S,6E)-nerolidol synthase 1	P
Ma.dom-TPS24	HF25816-RA	TPS-a	P0CV95	0	Sesquiterpenoid and triterpenoid biosynthesis	(3S,6E)-nerolidol synthase 2, chloroplastic/mitochondrial	C
Ma.dom-TPS25	HF28246-RA	TPS-c	P0CV95	3.33e-90	Sesquiterpenoid and triterpenoid biosynthesis	(3S,6E)-nerolidol synthase 2, chloroplastic/mitochondrial	P
Ma.dom-TPS26	HF29432-RA	TPS-a	P0CV95	0	Sesquiterpenoid and triterpenoid biosynthesis	(3S,6E)-nerolidol synthase 2, chloroplastic/mitochondrial
Ma.dom-TPS27	HF29442-RA	TPS-b	Q5UB07	1.47e-27	monoterpene biosynthesis	Tricyclene synthase TPS4, chloroplastic	C
Ma.dom-TPS28	HF29445-RA	TPS-b	Q672F7	1.31e-70	monoterpene biosynthesis	Tricyclene synthase EBOS, chloroplastic	C
Ma.dom-TPS29	HF29528-RA	TPS-f	Q5UB07	2.1e-19	monoterpene biosynthesis	Tricyclene synthase TPS4, chloroplastic	P
Ma.dom-TPS3	HF03428-RA	TPS-c	O04408	3.81e-44	Diterpenoid biosynthesis	Ent-copalyl diphosphate synthase, chloroplastic	P
Ma.dom-TPS30	HF29529-RA	TPS-f	Q7XAS7	3.83e-59		Isoprene synthase, chloroplastic	P
Ma.dom-TPS31	HF29531-RA	TPS-f	Q0JA82	9.11e-06	Diterpenoid biosynthesis	Ent-kaur-16-ene synthase, chloroplastic	C
Ma.dom-TPS32	HF37663-RA	TPS-a	Q9SAK2	3.06e-28	Diterpenoid biosynthesis	Ent-kaur-16-ene synthase, chloroplastic	C
Ma.dom-TPS33	HF37664-RA	TPS-a	Q9SAK2	1.31e-10	Diterpenoid biosynthesis	Ent-kaur-16-ene synthase, chloroplastic	C
Ma.dom-TPS34	HF37667-RA	TPS-a	Q39548	0	Diterpenoid biosynthesis	Ent-kaur-16-ene synthase, chloroplastic	C
Ma.dom-TPS35	HF37672-RA	TPS-a	Q39548	0	Diterpenoid biosynthesis	Ent-kaur-16-ene synthase, chloroplastic	C
Ma.dom-TPS36	HF37659-RA	TPS-a	Q6Q3H3	0	Sesquiterpenoid and triterpenoid biosynthesis	(-)-germacrene D synthase	C
Ma.dom-TPS37	HF03316-RA		O04408	0	Diterpenoid biosynthesis	Ent-copalyl diphosphate synthase, chloroplastic
Ma.dom-TPS38	HF03426-RA		B9RPM3	0	monoterpene biosynthesis	Probable terpene synthase 9
Ma.dom-TPS39	HF03427-RA		Q672F7	0	monoterpene biosynthesis	Tricyclene synthase EBOS, chloroplastic
Ma.dom-TPS4	HF03670-RA	TPS-a	O04408	2.69e-130	Diterpenoid biosynthesis	Ent-copalyl diphosphate synthase, chloroplastic
Ma.dom-TPS40	HF03671-RA		Q672F7	3.28e-144	monoterpene biosynthesis	Tricyclene synthase EBOS, chloroplastic
Ma.dom-TPS41	HF04515-RA		Q672F7	9.2e-17	monoterpene biosynthesis	Tricyclene synthase EBOS, chloroplastic
Ma.dom-TPS43	HF17845-RA		Q672F7	1.55e-128	monoterpene biosynthesis	Tricyclene synthase EBOS, chloroplastic
Ma.dom-TPS44	HF22079-RA		Q672F7	5.39e-27	monoterpene biosynthesis	Tricyclene synthase EBOS, chloroplastic
Ma.dom-TPS45	HF22503-RA		Q96376	0	monoterpene biosynthesis	S-linalool synthase
Ma.dom-TPS46	HF22919-RA		Q93YV0	0	Diterpenoid biosynthesis	(E,E)-geranyllinalool synthase
Ma.dom-TPS47	HF22920-RA		Q93YV0	0	Diterpenoid biosynthesis	(E,E)-geranyllinalool synthase
Ma.dom-TPS48	HF22924-RA		Q6Q3H3	0	Sesquiterpenoid and triterpenoid biosynthesis	(-)-germacrene D synthase
Ma.dom-TPS49	HF29446-RA		F6M8H7	1.09e-65		Probable sesquiterpene synthase
Ma.dom-TPS5	HF03677-RA	TPS-a	O04408	3.65e-146	Diterpenoid biosynthesis	Ent-copalyl diphosphate synthase, chloroplastic	C
Ma.dom-TPS50	HF29447-RA		Q6Q3H3	0	Sesquiterpenoid and triterpenoid biosynthesis	(-)-germacrene D synthase
Ma.dom-TPS51	HF29448-RA		Q6Q3H3	0	Sesquiterpenoid and triterpenoid biosynthesis	(-)-germacrene D synthase
Ma.dom-TPS52	HF29449-RA		Q6Q3H3	0	Sesquiterpenoid and triterpenoid biosynthesis	(-)-germacrene D synthase
Ma.dom-TPS53	HF37661-RA		Q6Q3H3	0	Sesquiterpenoid and triterpenoid biosynthesis	(-)-germacrene D synthase
Ma.dom-TPS54	HF41479-RA		Q6Q3H3	4.96e-08	Sesquiterpenoid and triterpenoid biosynthesis	(-)-germacrene D synthase
Ma.dom-TPS55	HF44597-RA		Q672F7	1.89e-57	monoterpene biosynthesis	Tricyclene synthase EBOS, chloroplastic
Ma.dom-TPS56	HF44600-RA		Q672F7	9.62e-24	monoterpene biosynthesis	Tricyclene synthase EBOS, chloroplastic
Ma.dom-TPS6	HF03704-RA	TPS-a	O23945	0	monoterpene biosynthesis	(-)-alpha-pinene synthase
Ma.dom-TPS7	HF03709-RA	TPS-a	O23945	2.59e-19	monoterpene biosynthesis	(-)-alpha-pinene synthase	C
Ma.dom-TPS8	HF03710-RA	TPS-a	O23945	0	monoterpene biosynthesis	(-)-alpha-pinene synthase
Ma.dom-TPS9	HF04193-RA	TPS-e	O23945	0	monoterpene biosynthesis	(-)-alpha-pinene synthase	C
Pr.mir-TPS1	evm.model.Pm03.737_evm.model.Pm03.738_evm.model.Pm03.739	TPS-f	Q96376	0	monoterpene biosynthesis	S-linalool synthase	P
Pr.mir-TPS10	evm.model.Pm04.1529	TPS-a	Q6Q3H3	1.59e-36	Sesquiterpenoid and triterpenoid biosynthesis	(-)-germacrene D synthase	C
Pr.mir-TPS2	evm.model.Pm04.1909	TPS-e	Q39548	0	Diterpenoid biosynthesis	Ent-kaur-16-ene synthase, chloroplastic	P
Pr.mir-TPS3	evm.model.Pm04.27	TPS-g	P0CV95	0	Sesquiterpenoid and triterpenoid biosynthesis	(3S,6E)-nerolidol synthase 2, chloroplastic/mitochondrial	P
Pr.mir-TPS4	evm.model.Pm04.272	TPS-g	P0CV94	0	Sesquiterpenoid and triterpenoid biosynthesis	(3S,6E)-nerolidol synthase 1	P
Pr.mir-TPS5	evm.model.Pm04.273_evm.model.Pm04.274	TPS-g	P0CV95	0	Sesquiterpenoid and triterpenoid biosynthesis	(3S,6E)-nerolidol synthase 2, chloroplastic/mitochondrial	P
Pr.mir-TPS6	evm.model.Pm04.688	TPS-e	Q39548	0	Diterpenoid biosynthesis	Ent-kaur-16-ene synthase, chloroplastic	C
Pr.mir-TPS7	evm.model.Pm04.690	TPS-e	Q39548	0	Diterpenoid biosynthesis	Ent-kaur-16-ene synthase, chloroplastic	C
Pr.mir-TPS8	evm.model.Pm08.315	TPS-c	O04408	0	Diterpenoid biosynthesis	Ent-copalyl diphosphate synthase, chloroplastic	P
Pr.mir-TPS9	Pm04.27	TPS-g	P0CV95	0	Sesquiterpenoid and triterpenoid biosynthesis	(3S,6E)-nerolidol synthase 2, chloroplastic/mitochondrial	P
Pr.mum-TPS1	rna-XM_008226661.2	TPS-b	Q84LB2	0	Sesquiterpenoid and triterpenoid biosynthesis	(E,E)-alpha-farnesene synthase	C
Pr.mum-TPS10	rna-XM_008228578.2	TPS-a	O23945	0	monoterpene biosynthesis	(-)-alpha-pinene synthase	C
Pr.mum-TPS11	rna-XM_008228579.1	TPS-a	O23945	0	monoterpene biosynthesis	(-)-alpha-pinene synthase	P/M
Pr.mum-TPS12	rna-XM_008228581.1		O23945	0	monoterpene biosynthesis	(-)-alpha-pinene synthase
Pr.mum-TPS13	rna-XM_008228583.1		O23945	0	monoterpene biosynthesis	(-)-alpha-pinene synthase
Pr.mum-TPS14	rna-XM_008233948.1	TPS-a	Q6Q3H3	0	Sesquiterpenoid and triterpenoid biosynthesis	(-)-germacrene D synthase	P
Pr.mum-TPS15	rna-XM_008237183.1	TPS-c	O04408	0	Diterpenoid biosynthesis	Ent-copalyl diphosphate synthase, chloroplastic	P
Pr.mum-TPS16	rna-XM_008242749.1	TPS-a	Q6Q3H3	0	Sesquiterpenoid and triterpenoid biosynthesis	(-)-germacrene D synthase	C
Pr.mum-TPS17	rna-XM_008246104.1	TPS-a	Q6Q3H3	0	Sesquiterpenoid and triterpenoid biosynthesis	(-)-germacrene D synthase	C
Pr.mum-TPS18	rna-XM_008247559.1	TPS-a	O23945	0	monoterpene biosynthesis	(-)-alpha-pinene synthase	C
Pr.mum-TPS19	rna-XM_008247596.1	TPS-g	P0CV95	0	Sesquiterpenoid and triterpenoid biosynthesis	(3S,6E)-nerolidol synthase 2, chloroplastic/mitochondrial	P
Pr.mum-TPS2	rna-XM_008226665.2	TPS-g	P0CV94	0	Sesquiterpenoid and triterpenoid biosynthesis	(3S,6E)-nerolidol synthase 1	P
Pr.mum-TPS20	rna-XM_008247597.2	TPS-g	P0CV94	0	Sesquiterpenoid and triterpenoid biosynthesis	(3S,6E)-nerolidol synthase 1	P
Pr.mum-TPS21	rna-XM_016792764.1		O23945	8.55e-149	monoterpene biosynthesis	(-)-alpha-pinene synthase
Pr.mum-TPS22	rna-XM_016792781.1	TPS-a	O23945	0	monoterpene biosynthesis	(-)-alpha-pinene synthase	P
Pr.mum-TPS23	rna-XM_016792974.1	TPS-a	O23945	0	monoterpene biosynthesis	(-)-alpha-pinene synthase	P
Pr.mum-TPS24	rna-XM_016793158.1	TPS-b	Q84LB2	0	Sesquiterpenoid and triterpenoid biosynthesis	(E,E)-alpha-farnesene synthase	C
Pr.mum-TPS25	rna-XM_016794082.1	TPS-f	Q96376	0	monoterpene biosynthesis	S-linalool synthase	P
Pr.mum-TPS26	rna-XM_016796860.1	TPS-a	Q6Q3H3	0	Sesquiterpenoid and triterpenoid biosynthesis	(-)-germacrene D synthase	C
Pr.mum-TPS27	rna-XM_016797119.1	TPS-e	Q39548	4.47e-117	Diterpenoid biosynthesis	Ent-kaur-16-ene synthase, chloroplastic	P
Pr.mum-TPS3	rna-XM_008226667.1	TPS-g	P0CV95	0	Sesquiterpenoid and triterpenoid biosynthesis	(3S,6E)-nerolidol synthase 2, chloroplastic/mitochondrial	P
Pr.mum-TPS4	rna-XM_008227757.1	TPS-b	Q84LB2	0	Sesquiterpenoid and triterpenoid biosynthesis	(E,E)-alpha-farnesene synthase	P
Pr.mum-TPS5	rna-XM_008227785.1	TPS-e	Q39548	0	Diterpenoid biosynthesis	Ent-kaur-16-ene synthase, chloroplastic	C
Pr.mum-TPS6	rna-XM_008227816.2	TPS-b	Q84LB2	0	Sesquiterpenoid and triterpenoid biosynthesis	(E,E)-alpha-farnesene synthase	P
Pr.mum-TPS7	rna-XM_008227818.2	TPS-b	Q84LB2	0	Sesquiterpenoid and triterpenoid biosynthesis	(E,E)-alpha-farnesene synthase	C
Pr.mum-TPS8	rna-XM_008227823.2	TPS-e	Q39548	0	Diterpenoid biosynthesis	Ent-kaur-16-ene synthase, chloroplastic	C
Pr.mum-TPS9	rna-XM_008228516.1	TPS-a	O23945	0	monoterpene biosynthesis	(-)-alpha-pinene synthase	C
Pr.pLo-TPS1	Prupe.4G199300.1	TPS-a	O23945	0	monoterpene biosynthesis	(-)-alpha-pinene synthase	C
Pr.pLo-TPS10	Prupe.4G125200.1	TPS-b	Q84LB2	6.3e-144	Sesquiterpenoid and triterpenoid biosynthesis	(E,E)-alpha-farnesene synthase	C
Pr.pLo-TPS11	Prupe.4G125300.1	TPS-b	Q84LB2	0	Sesquiterpenoid and triterpenoid biosynthesis	(E,E)-alpha-farnesene synthase	C
Pr.pLo-TPS12	Prupe.4G125500.1	TPS-b	Q84LB2	0	Sesquiterpenoid and triterpenoid biosynthesis	(E,E)-alpha-farnesene synthase	C
Pr.pLo-TPS13	Prupe.4G126600.1	TPS-b	Q84LB2	0	Sesquiterpenoid and triterpenoid biosynthesis	(E,E)-alpha-farnesene synthase	C
Pr.pLo-TPS14	Prupe.4G128500.1	TPS-e	Q39548	0	Diterpenoid biosynthesis	Ent-kaur-16-ene synthase, chloroplastic	C
Pr.pLo-TPS15	Prupe.4G128600.1	TPS-e	Q39548	1.16e-176	Diterpenoid biosynthesis	Ent-kaur-16-ene synthase, chloroplastic	P
Pr.pLo-TPS16	Prupe.4G190700.1	TPS-a	Q6Q3H3	0	Sesquiterpenoid and triterpenoid biosynthesis	(-)-germacrene D synthase	C
Pr.pLo-TPS17	Prupe.4G190800.1	TPS-a	Q6Q3H3	3.97e-144	Sesquiterpenoid and triterpenoid biosynthesis	(-)-germacrene D synthase	C
Pr.pLo-TPS18	Prupe.4G191000.1	TPS-a	Q6Q3H3	0	Sesquiterpenoid and triterpenoid biosynthesis	(-)-germacrene D synthase	C
Pr.pLo-TPS19	Prupe.4G194100.1	TPS-a	O23945	0	monoterpene biosynthesis	(-)-alpha-pinene synthase	C
Pr.pLo-TPS2	Prupe.3G222200.1	TPS-a	B9RPM3	0	monoterpene biosynthesis	Probable terpene synthase 9
Pr.pLo-TPS20	Prupe.4G194200.1	TPS-a	O23945	0	monoterpene biosynthesis	(-)-alpha-pinene synthase
Pr.pLo-TPS21	Prupe.4G194300.1	TPS-a	O23945	0	monoterpene biosynthesis	(-)-alpha-pinene synthase
Pr.pLo-TPS22	Prupe.4G194400.1	TPS-a	O23945	0	monoterpene biosynthesis	(-)-alpha-pinene synthase	C
Pr.pLo-TPS23	Prupe.4G194500.1	TPS-a	O23945	0	monoterpene biosynthesis	(-)-alpha-pinene synthase	P
Pr.pLo-TPS24	Prupe.4G194600.1	TPS-a	O23945	7.23e-153	monoterpene biosynthesis	(-)-alpha-pinene synthase	C
Pr.pLo-TPS25	Prupe.4G197900.1	TPS-a	O23945	0	monoterpene biosynthesis	(-)-alpha-pinene synthase
Pr.pLo-TPS26	Prupe.4G198000.1	TPS-a	O23945	3.63e-115	monoterpene biosynthesis	(-)-alpha-pinene synthase
Pr.pLo-TPS27	Prupe.4G198200.1	TPS-a	O23945	0	monoterpene biosynthesis	(-)-alpha-pinene synthase	C
Pr.pLo-TPS28	Prupe.4G198500.1	TPS-a	O23945	0	monoterpene biosynthesis	(-)-alpha-pinene synthase	P
Pr.pLo-TPS29	Prupe.4G198600.1	TPS-a	O23945	0	monoterpene biosynthesis	(-)-alpha-pinene synthase
Pr.pLo-TPS3	Prupe.3G222300.1	TPS-a	B9RPM3	1.52e-160	monoterpene biosynthesis	Probable terpene synthase 9
Pr.pLo-TPS30	Prupe.4G198700.1	TPS-a	O23945	0	monoterpene biosynthesis	(-)-alpha-pinene synthase	C
Pr.pLo-TPS31	Prupe.4G199000.1	TPS-a	O23945	0	monoterpene biosynthesis	(-)-alpha-pinene synthase	C
Pr.pLo-TPS32	Prupe.4G199200.1	TPS-a	Q6Q3H3	0	Sesquiterpenoid and triterpenoid biosynthesis	(-)-germacrene D synthase	P
Pr.pLo-TPS33	Prupe.4G199500.1	TPS-a	O23945	0	monoterpene biosynthesis	(-)-alpha-pinene synthase
Pr.pLo-TPS34	Prupe.4G200000.1	TPS-a	O23945	0	monoterpene biosynthesis	(-)-alpha-pinene synthase	C
Pr.pLo-TPS35	Prupe.4G200100.1	TPS-a	O23945	0	monoterpene biosynthesis	(-)-alpha-pinene synthase	P
Pr.pLo-TPS36	Prupe.4G238400.1	TPS-e	Q39548	3.74e-162	Diterpenoid biosynthesis	Ent-kaur-16-ene synthase, chloroplastic	P
Pr.pLo-TPS37	Prupe.4G238900.1	TPS-a	Q6Q3H3	0	Sesquiterpenoid and triterpenoid biosynthesis	(-)-germacrene D synthase	C
Pr.pLo-TPS38	Prupe.8G239900.1	TPS-c	O04408	0	Diterpenoid biosynthesis	Ent-copalyl diphosphate synthase, chloroplastic	P
Pr.pLo-TPS39	Prupe.4G126400.1		Q84LB2	2.21e-124	Sesquiterpenoid and triterpenoid biosynthesis	(E,E)-alpha-farnesene synthase
Pr.pLo-TPS4	Prupe.3G234300.1	TPS-f	Q96376	0	monoterpene biosynthesis	S-linalool synthase	P
Pr.pLo-TPS40	Prupe.4G128700.1		Q9SAK2	3.8e-71	Diterpenoid biosynthesis	Ent-kaur-16-ene synthase, chloroplastic
Pr.pLo-TPS41	Prupe.4G193900.1		O23945	5.23e-42	monoterpene biosynthesis	(-)-alpha-pinene synthase
Pr.pLo-TPS42	Prupe.4G194000.1		O23945	1.14e-129	monoterpene biosynthesis	(-)-alpha-pinene synthase
Pr.pLo-TPS43	Prupe.4G194700.1		O23945	4.08e-84	monoterpene biosynthesis	(-)-alpha-pinene synthase
Pr.pLo-TPS44	Prupe.4G198800.1		O23945	4.67e-37	monoterpene biosynthesis	(-)-alpha-pinene synthase
Pr.pLo-TPS45	Prupe.4G238800.1		Q6Q3H3	9.65e-32	Sesquiterpenoid and triterpenoid biosynthesis	(-)-germacrene D synthase
Pr.pLo-TPS5	Prupe.3G234400.1	TPS-f	Q96376	4.17e-150	monoterpene biosynthesis	S-linalool synthase	P
Pr.pLo-TPS6	Prupe.3G234500.1	TPS-f	Q96376	0	monoterpene biosynthesis	S-linalool synthase	P
Pr.pLo-TPS7	Prupe.4G029900.1	TPS-b	Q84LB2	0	Sesquiterpenoid and triterpenoid biosynthesis	(E,E)-alpha-farnesene synthase	C
Pr.pLo-TPS8	Prupe.4G030300.1	TPS-g	P0CV94	0	Sesquiterpenoid and triterpenoid biosynthesis	(3S,6E)-nerolidol synthase 1	P
Pr.pLo-TPS9	Prupe.4G030400.1	TPS-g	P0CV95	0	Sesquiterpenoid and triterpenoid biosynthesis	(3S,6E)-nerolidol synthase 2, chloroplastic/mitochondrial	P
Py.bet-TPS1	Chr10.g14863.m1	TPS-e	Q39548	0	Diterpenoid biosynthesis	Ent-kaur-16-ene synthase, chloroplastic	C
Py.bet-TPS10	Chr11.g12574.m1	TPS-a	E2IHE0	9.13e-28	Diterpenoid biosynthesis	Copal-8-ol diphosphate hydratase, chloroplastic	C
Py.bet-TPS11	Chr11.g12605.m1	TPS-a	O23945	0	monoterpene biosynthesis	(-)-alpha-pinene synthase
Py.bet-TPS12	Chr11.g13139.m1	TPS-c	O23945	0	monoterpene biosynthesis	(-)-alpha-pinene synthase	P
Py.bet-TPS13	Chr12.g36033.m1	TPS-a	O23945	1.08e-43	monoterpene biosynthesis	(-)-alpha-pinene synthase
Py.bet-TPS14	Chr12.g36031.m1	TPS-a	O23945	0	monoterpene biosynthesis	(-)-alpha-pinene synthase	C
Py.bet-TPS15	Chr12.g36029.m1	TPS-a	O23945	0	monoterpene biosynthesis	(-)-alpha-pinene synthase	P
Py.bet-TPS16	Chr12.g36026.m1	TPS-a	O23945	0	monoterpene biosynthesis	(-)-alpha-pinene synthase	C
Py.bet-TPS17	Chr12.g36023.m1	TPS-a	Q6Q3H3	4.85e-15	Sesquiterpenoid and triterpenoid biosynthesis	(-)-germacrene D synthase	C
Py.bet-TPS18	Chr12.g36021.m1	TPS-a	Q6Q3H3	7.13e-42	Sesquiterpenoid and triterpenoid biosynthesis	(-)-germacrene D synthase	P
Py.bet-TPS19	Chr15.g01105.m1	TPS-a	O04408	0	Diterpenoid biosynthesis	Ent-copalyl diphosphate synthase, chloroplastic	P
Py.bet-TPS2	Chr10.g14006.m1	TPS-g	P0CV96	0	Sesquiterpenoid and triterpenoid biosynthesis	(3S,6E)-nerolidol synthase 1, chloroplastic	C
Py.bet-TPS20	Chr17.g25405.m1	TPS-f	Q6Q3H3	1.81e-170	Sesquiterpenoid and triterpenoid biosynthesis	(-)-germacrene D synthase	P
Py.bet-TPS21	Chr17.g25408.m1	TPS-f	Q6Q3H3	0	Sesquiterpenoid and triterpenoid biosynthesis	(-)-germacrene D synthase	P
Py.bet-TPS22	Chr17.g25507.m1	TPS-b	Q6Q3H3	2.61e-150	Sesquiterpenoid and triterpenoid biosynthesis	(-)-germacrene D synthase	C
Py.bet-TPS23	Chr17.g25508.m1	TPS-b	Q6Q3H3	7.78e-37	Sesquiterpenoid and triterpenoid biosynthesis	(-)-germacrene D synthase	P
Py.bet-TPS24	Chr17.g25510.m1	TPS-b	Q6Q3H3	0	Sesquiterpenoid and triterpenoid biosynthesis	(-)-germacrene D synthase	C
Py.bet-TPS25	Chr17.g25516.m1	TPS-a	Q6Q3H3	0	Sesquiterpenoid and triterpenoid biosynthesis	(-)-germacrene D synthase	P
Py.bet-TPS26	Chr17.g25517.m1	TPS-a	Q6Q3H3	0	Sesquiterpenoid and triterpenoid biosynthesis	(-)-germacrene D synthase	C
Py.bet-TPS27	Chr17.g25518.m1	TPS-a	Q6Q3H3	0	Sesquiterpenoid and triterpenoid biosynthesis	(-)-germacrene D synthase	C
Py.bet-TPS28	Chr3.g18526.m1	TPS-a	O23945	6.99e-21	monoterpene biosynthesis	(-)-alpha-pinene synthase
Py.bet-TPS29	Chr3.g18432.m1	TPS-a	Q96376	0	monoterpene biosynthesis	S-linalool synthase	C
Py.bet-TPS3	Chr10.g14004.m1	TPS-g	P0CV95	0	Sesquiterpenoid and triterpenoid biosynthesis	(3S,6E)-nerolidol synthase 2, chloroplastic/mitochondrial	C
Py.bet-TPS30	Chr3.g18382.m1	TPS-a	Q96376	0	monoterpene biosynthesis	S-linalool synthase	P
Py.bet-TPS31	Chr3.g18381.m1	TPS-a	Q672F7	0	monoterpene biosynthesis	Tricyclene synthase EBOS, chloroplastic	C
Py.bet-TPS32	Chr3.g17840.m1	TPS-c	Q672F7	0	monoterpene biosynthesis	Tricyclene synthase EBOS, chloroplastic	P
Py.bet-TPS33	Chr5.g05876.m1	TPS-g	Q672F7	0	monoterpene biosynthesis	Tricyclene synthase EBOS, chloroplastic	C
Py.bet-TPS34	Chr5.g05875.m2	TPS-g	B9RPM3	0	monoterpene biosynthesis	Probable terpene synthase 9	C
Py.bet-TPS35	Chr5.g05874.m1	TPS-g	B9RPM3	9.34e-112	monoterpene biosynthesis	Probable terpene synthase 9	C
Py.bet-TPS36	Chr9.g46599.m1	TPS-f	B9RPM3	0	monoterpene biosynthesis	Probable terpene synthase 9	P
Py.bet-TPS37	Contig22.g58911.m1	TPS-a	Q6Q3H3	0	Sesquiterpenoid and triterpenoid biosynthesis	(-)-germacrene D synthase	C
Py.bet-TPS38	Chr10.g13992.m1		O23945	0	monoterpene biosynthesis	(-)-alpha-pinene synthase
Py.bet-TPS39	Chr10.g13986.m1		Q6Q3H3	4.69e-180	Sesquiterpenoid and triterpenoid biosynthesis	(-)-germacrene D synthase
Py.bet-TPS4	Chr10.g13996.m1	TPS-g	P0CV95	0	Sesquiterpenoid and triterpenoid biosynthesis	(3S,6E)-nerolidol synthase 2, chloroplastic/mitochondrial	P
Py.bet-TPS40	Chr10.g13985.m1	TPS-a	Q6Q3H3	0	Sesquiterpenoid and triterpenoid biosynthesis	(-)-germacrene D synthase	C
Py.bet-TPS41	Chr11.g12249.m1	TPS-a	O04408	0	Diterpenoid biosynthesis	Ent-copalyl diphosphate synthase, chloroplastic	C
Py.bet-TPS42	Chr11.g12571.m1	TPS-a	P0CV95	0	Sesquiterpenoid and triterpenoid biosynthesis	(3S,6E)-nerolidol synthase 2, chloroplastic/mitochondrial	C
Py.bet-TPS43	Chr11.g12607.m1		P0CV94	0	Sesquiterpenoid and triterpenoid biosynthesis	(3S,6E)-nerolidol synthase 1
Py.bet-TPS44	Chr11.g12612.m1		P0CV94	0	Sesquiterpenoid and triterpenoid biosynthesis	(3S,6E)-nerolidol synthase 1
Py.bet-TPS45	Chr12.g36028.m1	TPS-a	Q96376	3.64e-116	monoterpene biosynthesis	S-linalool synthase	C
Py.bet-TPS46	Chr16.g30807.m1	TPS-a	Q6Q3H3	9.33e-46	Sesquiterpenoid and triterpenoid biosynthesis	(-)-germacrene D synthase	C
Py.bet-TPS47	Contig22.g58916.m1	TPS-a	B9SCB6	5.17e-20		Probable terpene synthase 2	C
Py.bet-TPS48	Contig22.g58918.m1	TPS-a	O23945	1.33e-106	monoterpene biosynthesis	(-)-alpha-pinene synthase	P
Py.bet-TPS5	Chr10.g13991.m2	TPS-g	P0CV95	2.02e-16	Sesquiterpenoid and triterpenoid biosynthesis	(3S,6E)-nerolidol synthase 2, chloroplastic/mitochondrial	P
Py.bet-TPS6	Chr10.g13989.m1	TPS-g	P0CV94	0	Sesquiterpenoid and triterpenoid biosynthesis	(3S,6E)-nerolidol synthase 1	C
Py.bet-TPS7	Chr11.g12566.m1	TPS-a	P0CV94	0	Sesquiterpenoid and triterpenoid biosynthesis	(3S,6E)-nerolidol synthase 1
Py.bet-TPS8	Chr11.g12569.m1	TPS-a	Q84LB2	1.57e-20	Sesquiterpenoid and triterpenoid biosynthesis	(E,E)-alpha-farnesene synthase
Py.bet-TPS9	Chr11.g12573.m1	TPS-a	Q84LB2	0	Sesquiterpenoid and triterpenoid biosynthesis	(E,E)-alpha-farnesene synthase	C
Ro.chi-TPS1	mRNA:RC5G0324400	TPS-a	Q9SAK2	3.51e-38	Diterpenoid biosynthesis	Ent-kaur-16-ene synthase, chloroplastic	C
Ro.chi-TPS10	mRNA:RC1G0104800	TPS-a	Q6Q3H3	0	Sesquiterpenoid and triterpenoid biosynthesis	(-)-germacrene D synthase	C
Ro.chi-TPS11	mRNA:RC1G0143500	TPS-b	Q6Q3H3	0	Sesquiterpenoid and triterpenoid biosynthesis	(-)-germacrene D synthase	P
Ro.chi-TPS12	mRNA:RC2G0316500	TPS-a	Q6Q3H3	2.45e-114	Sesquiterpenoid and triterpenoid biosynthesis	(-)-germacrene D synthase	C
Ro.chi-TPS13	mRNA:RC2G0553800	TPS-b	Q6Q3H3	8.44e-136	Sesquiterpenoid and triterpenoid biosynthesis	(-)-germacrene D synthase	C
Ro.chi-TPS14	mRNA:RC2G0554000	TPS-b	Q6Q3H3	1.49e-84	Sesquiterpenoid and triterpenoid biosynthesis	(-)-germacrene D synthase	C
Ro.chi-TPS15	mRNA:RC2G0570100	TPS-f	Q6Q3H3	0	Sesquiterpenoid and triterpenoid biosynthesis	(-)-germacrene D synthase	C
Ro.chi-TPS16	mRNA:RC3G0031400	TPS-a	Q84LB2	5.6e-123	Sesquiterpenoid and triterpenoid biosynthesis	(E,E)-alpha-farnesene synthase	P
Ro.chi-TPS17	mRNA:RC3G0098200	TPS-b	Q84LB2	0	Sesquiterpenoid and triterpenoid biosynthesis	(E,E)-alpha-farnesene synthase	C
Ro.chi-TPS18	mRNA:RC3G0189000	TPS-a	Q6Q3H3	1.54e-34	Sesquiterpenoid and triterpenoid biosynthesis	(-)-germacrene D synthase	P
Ro.chi-TPS19	mRNA:RC3G0189300	TPS-a	Q6Q3H3	0	Sesquiterpenoid and triterpenoid biosynthesis	(-)-germacrene D synthase	C
Ro.chi-TPS2	mRNA:RC0G0118900	TPS-e	Q39548	0	Diterpenoid biosynthesis	Ent-kaur-16-ene synthase, chloroplastic	C
Ro.chi-TPS20	mRNA:RC3G0190000	TPS-a	B9RPM3	6.59e-63	monoterpene biosynthesis	Probable terpene synthase 9	C
Ro.chi-TPS21	mRNA:RC3G0194000	TPS-a	B9RPM3	1.47e-42	monoterpene biosynthesis	Probable terpene synthase 9	C
Ro.chi-TPS22	mRNA:RC3G0194100	TPS-a	B9RPM3	3.44e-76	monoterpene biosynthesis	Probable terpene synthase 9	P
Ro.chi-TPS23	mRNA:RC4G0242600	TPS-a	B9RPM3	1.47e-111	monoterpene biosynthesis	Probable terpene synthase 9	P
Ro.chi-TPS24	mRNA:RC5G0042900	TPS-b	Q672F7	0	monoterpene biosynthesis	Tricyclene synthase EBOS, chloroplastic	P
Ro.chi-TPS25	mRNA:RC5G0043300	TPS-b	Q672F7	0	monoterpene biosynthesis	Tricyclene synthase EBOS, chloroplastic	P
Ro.chi-TPS26	mRNA:RC5G0044100	TPS-g	Q96376	0	monoterpene biosynthesis	S-linalool synthase	C
Ro.chi-TPS27	mRNA:RC5G0044200	TPS-g	O23945	2.64e-138	monoterpene biosynthesis	(-)-alpha-pinene synthase	C
Ro.chi-TPS28	mRNA:RC5G0044400	TPS-g	Q672F7	0	monoterpene biosynthesis	Tricyclene synthase EBOS, chloroplastic	P
Ro.chi-TPS29	mRNA:RC5G0044800	TPS-g	O23945	0	monoterpene biosynthesis	(-)-alpha-pinene synthase	P
Ro.chi-TPS3	mRNA:RC0G0119000	TPS-e	Q39548	0	Diterpenoid biosynthesis	Ent-kaur-16-ene synthase, chloroplastic	C
Ro.chi-TPS30	mRNA:RC5G0258300	TPS-b	O23945	0	monoterpene biosynthesis	(-)-alpha-pinene synthase	C
Ro.chi-TPS31	mRNA:RC5G0258600	TPS-b	O23945	0	monoterpene biosynthesis	(-)-alpha-pinene synthase	C
Ro.chi-TPS32	mRNA:RC5G0325300	TPS-a	O23945	6.37e-154	monoterpene biosynthesis	(-)-alpha-pinene synthase
Ro.chi-TPS33	mRNA:RC5G0329600	TPS-g	O23945	0	monoterpene biosynthesis	(-)-alpha-pinene synthase	P
Ro.chi-TPS34	mRNA:RC5G0330300	TPS-a	O23945	0	monoterpene biosynthesis	(-)-alpha-pinene synthase	C
Ro.chi-TPS35	mRNA:RC5G0333900	TPS-a	B5A435	1.02e-08	Sesquiterpenoid and triterpenoid biosynthesis	Sesquiterpene synthase	C
Ro.chi-TPS36	mRNA:RC5G0334500	TPS-a	Q6Q3H3	5.33e-08	Sesquiterpenoid and triterpenoid biosynthesis	(-)-germacrene D synthase	C
Ro.chi-TPS37	mRNA:RC5G0374400	TPS-a	Q6Q3H3	0	Sesquiterpenoid and triterpenoid biosynthesis	(-)-germacrene D synthase	P
Ro.chi-TPS38	mRNA:RC5G0513200	TPS-a	Q84LB2	0	Sesquiterpenoid and triterpenoid biosynthesis	(E,E)-alpha-farnesene synthase	P
Ro.chi-TPS39	mRNA:RC5G0513300	TPS-a	Q84LB2	0	Sesquiterpenoid and triterpenoid biosynthesis	(E,E)-alpha-farnesene synthase	P
Ro.chi-TPS4	mRNA:RC0G0120900	TPS-e	Q39548	0	Diterpenoid biosynthesis	Ent-kaur-16-ene synthase, chloroplastic	C
Ro.chi-TPS40	mRNA:RC5G0513400	TPS-a	P0CV96	0	Sesquiterpenoid and triterpenoid biosynthesis	(3S,6E)-nerolidol synthase 1, chloroplastic	C
Ro.chi-TPS41	mRNA:RC5G0513800	TPS-a	P0CV95	0	Sesquiterpenoid and triterpenoid biosynthesis	(3S,6E)-nerolidol synthase 2, chloroplastic/mitochondrial	C
Ro.chi-TPS42	mRNA:RC5G0558900	TPS-a	P0CV95	0	Sesquiterpenoid and triterpenoid biosynthesis	(3S,6E)-nerolidol synthase 2, chloroplastic/mitochondrial	C
Ro.chi-TPS43	mRNA:RC6G0039700	TPS-a	P0CV95	0	Sesquiterpenoid and triterpenoid biosynthesis	(3S,6E)-nerolidol synthase 2, chloroplastic/mitochondrial	P
Ro.chi-TPS44	mRNA:RC6G0040400	TPS-a	Q84LB2	1.08e-106	Sesquiterpenoid and triterpenoid biosynthesis	(E,E)-alpha-farnesene synthase	C
Ro.chi-TPS45	mRNA:RC6G0042900	TPS-a	Q84LB2	3.96e-37	Sesquiterpenoid and triterpenoid biosynthesis	(E,E)-alpha-farnesene synthase	C
Ro.chi-TPS46	mRNA:RC6G0075800	TPS-b	Q84LB2	4.77e-121	Sesquiterpenoid and triterpenoid biosynthesis	(E,E)-alpha-farnesene synthase	C
Ro.chi-TPS47	mRNA:RC6G0184700	TPS-a	Q6Q3H3	0	Sesquiterpenoid and triterpenoid biosynthesis	(-)-germacrene D synthase	C
Ro.chi-TPS48	mRNA:RC6G0226400	TPS-a	O23945	0	monoterpene biosynthesis	(-)-alpha-pinene synthase	C
Ro.chi-TPS49	mRNA:RC6G0260200	TPS-a	P0CV94	2.21e-108	Sesquiterpenoid and triterpenoid biosynthesis	(3S,6E)-nerolidol synthase 1	P
Ro.chi-TPS5	mRNA:RC1G0007200	TPS-a	B5A435	1.36e-38	Sesquiterpenoid and triterpenoid biosynthesis	Sesquiterpene synthase	C
Ro.chi-TPS50	mRNA:RC6G0404500	TPS-c	Q6Q3H3	0	Sesquiterpenoid and triterpenoid biosynthesis	(-)-germacrene D synthase	P
Ro.chi-TPS51	mRNA:RC6G0404900	TPS-c	Q6Q3H3	0	Sesquiterpenoid and triterpenoid biosynthesis	(-)-germacrene D synthase	P
Ro.chi-TPS52	mRNA:RC6G0540400	TPS-a	Q6Q3H3	0	Sesquiterpenoid and triterpenoid biosynthesis	(-)-germacrene D synthase
Ro.chi-TPS53	mRNA:RC7G0301800	TPS-a	O23945	0	monoterpene biosynthesis	(-)-alpha-pinene synthase	C
Ro.chi-TPS54	mRNA:RC7G0319600	TPS-a	Q6Q3H3	0	Sesquiterpenoid and triterpenoid biosynthesis	(-)-germacrene D synthase	C
Ro.chi-TPS55	mRNA:RC7G0450200	TPS-a	Q6Q3H3	0	Sesquiterpenoid and triterpenoid biosynthesis	(-)-germacrene D synthase	C
Ro.chi-TPS56	mRNA:RC7G0457900	TPS-a	Q6Q3H3	0	Sesquiterpenoid and triterpenoid biosynthesis	(-)-germacrene D synthase	P
Ro.chi-TPS57	mRNA:RC1G0104200	TPS-a	Q6Q3H3	0	Sesquiterpenoid and triterpenoid biosynthesis	(-)-germacrene D synthase	C
Ro.chi-TPS58	mRNA:RC0G0118800		Q6Q3H3	6.46e-135	Sesquiterpenoid and triterpenoid biosynthesis	(-)-germacrene D synthase
Ro.chi-TPS59	mRNA:RC0G0139600		Q6Q3H3	1.13e-67	Sesquiterpenoid and triterpenoid biosynthesis	(-)-germacrene D synthase
Ro.chi-TPS6	mRNA:RC1G0101600	TPS-a	Q6Q3H3	0	Sesquiterpenoid and triterpenoid biosynthesis	(-)-germacrene D synthase	P
Ro.chi-TPS60	mRNA:RC1G0101800		Q6Q3H3	0	Sesquiterpenoid and triterpenoid biosynthesis	(-)-germacrene D synthase
Ro.chi-TPS61	mRNA:RC1G0104300		Q6Q3H3	8.02e-100	Sesquiterpenoid and triterpenoid biosynthesis	(-)-germacrene D synthase
Ro.chi-TPS62	mRNA:RC1G0104500		Q6Q3H3	2.37e-103	Sesquiterpenoid and triterpenoid biosynthesis	(-)-germacrene D synthase
Ro.chi-TPS63	mRNA:RC1G0143400		Q6Q3H3	0	Sesquiterpenoid and triterpenoid biosynthesis	(-)-germacrene D synthase
Ro.chi-TPS64	mRNA:RC1G0204100		Q6Q3H3	0	Sesquiterpenoid and triterpenoid biosynthesis	(-)-germacrene D synthase
Ro.chi-TPS65	mRNA:RC2G0552400		Q5UB07	0	monoterpene biosynthesis	Tricyclene synthase TPS4, chloroplastic
Ro.chi-TPS66	mRNA:RC2G0552500		O23945	0	monoterpene biosynthesis	(-)-alpha-pinene synthase
Ro.chi-TPS67	mRNA:RC2G0552700		O23945	0	monoterpene biosynthesis	(-)-alpha-pinene synthase
Ro.chi-TPS68	mRNA:RC2G0552900		Q6Q3H3	0	Sesquiterpenoid and triterpenoid biosynthesis	(-)-germacrene D synthase
Ro.chi-TPS69	mRNA:RC3G0190200		B9SCB6	1.19e-42		Probable terpene synthase 2
Ro.chi-TPS7	mRNA:RC1G0102000	TPS-a	Q6Q3H3	2.45e-146	Sesquiterpenoid and triterpenoid biosynthesis	(-)-germacrene D synthase	P
Ro.chi-TPS70	mRNA:RC4G0103300		O04408	0	Diterpenoid biosynthesis	Ent-copalyl diphosphate synthase, chloroplastic
Ro.chi-TPS71	mRNA:RC4G0103500		O04408	0	Diterpenoid biosynthesis	Ent-copalyl diphosphate synthase, chloroplastic
Ro.chi-TPS72	mRNA:RC5G0258400		O23945	0	monoterpene biosynthesis	(-)-alpha-pinene synthase
Ro.chi-TPS73	mRNA:RC5G0519400		Q6Q3H3	0	Sesquiterpenoid and triterpenoid biosynthesis	(-)-germacrene D synthase
Ro.chi-TPS74	mRNA:RC5G0519500		Q6Q3H3	0	Sesquiterpenoid and triterpenoid biosynthesis	(-)-germacrene D synthase
Ro.chi-TPS75	mRNA:RC6G0039800		Q6Q3H3	0	Sesquiterpenoid and triterpenoid biosynthesis	(-)-germacrene D synthase
Ro.chi-TPS76	mRNA:RC6G0260300		Q6Q3H3	0	Sesquiterpenoid and triterpenoid biosynthesis	(-)-germacrene D synthase
Ro.chi-TPS8	mRNA:RC1G0102100	TPS-a	Q6Q3H3	5.95e-49	Sesquiterpenoid and triterpenoid biosynthesis	(-)-germacrene D synthase	C
Ro.chi-TPS9	mRNA:RC1G0103800	TPS-a	Q6Q3H3	0	Sesquiterpenoid and triterpenoid biosynthesis	(-)-germacrene D synthase	C
