# Supplementary material for: Diversity and Functional Evolution of Terpene Synthases in Rosaceae
Source: Plants (Basel). 2022 Mar 10;11(6):736. doi: 10.3390/plants11060736 (PMC8953233; doi:10.3390/plants11060736)
Supplement: Supplementary file 1 [file plants-11-00736-s001.zip › SupplementaryTableS3.xlsx]

## Sheet: pairs
Table S3. Ka/Ks ratio of TPSs in Rosaceae
Clades	Gene1	Gene2	Ka	Ks	Ka_Ks	DivergenceTime	EffectiveLen	AverageS-sites	AverageN-sites	cN	cS	pN	pS	Note
TPS-a	Fr.ves-TPS32	Fr.ves-TPS33	0.0195243	0.0334891	0.583003	2.23261e+06	1746	396.917	1349.08	26	13	0.0192723	0.0327525
	Fr.ves-TPS20	Fr.ves-TPS21	0.0694113	0.102836	0.67497	6.85574e+06	1644	369.417	1274.58	84.5	35.5	0.0662962	0.0960975
	Fr.ves-TPS21	Fr.ves-TPS22	0.0939393	0.17431	0.538922	1.16206e+07	1662	375.583	1286.42	113.583	58.4167	0.0882944	0.155536
	Fr.ves-TPS20	Fr.ves-TPS22	0.127654	0.199933	0.63848	1.33289e+07	1617	364.667	1252.33	147	64	0.117381	0.175503
	Fr.ves-TPS23	Fr.ves-TPS30	0.0537995	0.120539	0.446323	8.03596e+06	1194	269.417	924.583	48	30	0.0519153	0.111352
	Fr.ves-TPS41	Fr.ves-TPS7	0.159279	0.367091	0.433897	2.44727e+07	1362	310.333	1051.67	150.917	90.0833	0.143502	0.290279
	Fr.ves-TPS24	Fr.ves-TPS25	0.0390955	0.0775885	0.503882	5.17257e+06	1620	373.083	1246.92	47.5	27.5	0.038094	0.0737101
	Fr.ves-TPS26	Fr.ves-TPS25	0.0470951	0.0708903	0.664338	4.72602e+06	1317	312.917	1004.08	45.8333	21.1667	0.0456469	0.0676431
	Fr.ves-TPS42	Fr.ves-TPS43	0.0116304	0.0292655	0.397409	1.95103e+06	1683	383.25	1299.75	15	11	0.0115407	0.0287019
	Fr.ves-TPS1	Fr.ves-TPS19	0.0300463	0.0554205	0.542151	3.6947e+06	693	149.75	543.25	16	8	0.0294524	0.0534224
	Fr.ves-TPS15	Fr.ves-TPS16	0.114462	0.211093	0.542236	1.40728e+07	1209	265.417	943.583	100.167	48.8333	0.106156	0.183987
	Pr.pLo-TPS19	Pr.pLo-TPS20	0.133349	0.284807	0.468206	1.89872e+07	1665	371	1294	158.083	87.9167	0.122166	0.236972
	Pr.pLo-TPS2	Pr.pLo-TPS3	0.0260649	0.0277055	0.940783	1.84703e+06	1386	312.5	1073.5	27.5	8.5	0.0256171	0.0272
	Pr.pLo-TPS32	Pr.pLo-TPS37	0.0304653	0.0610911	0.498686	4.07274e+06	1572	349.417	1222.58	36.5	20.5	0.0298548	0.0586692
	Pr.pLo-TPS17	Pr.pLo-TPS18	0.0484456	0.0601113	0.805931	4.00742e+06	1074	240.917	833.083	39.0833	13.9167	0.0469141	0.0577655
	Pr.pLo-TPS21	Pr.pLo-TPS25	0.0281202	0.0770086	0.365157	5.13391e+06	1662	375.75	1286.25	35.5	27.5	0.0275996	0.073187
	Pr.pLo-TPS26	Pr.pLo-TPS29	0.0480794	0.0786059	0.611651	5.24039e+06	1137	251.25	885.75	41.25	18.75	0.0465707	0.0746269
	Pr.pLo-TPS20	Pr.pLo-TPS24	0.150151	0.24532	0.612062	1.63546e+07	1215	268.833	946.167	128.75	56.25	0.136075	0.209237
	Pr.pLo-TPS31	Pr.pLo-TPS28	0.0319689	0.0389115	0.821582	2.5941e+06	1557	342.833	1214.17	38	13	0.0312972	0.0379193
	Pr.pLo-TPS1	Pr.pLo-TPS33	0.0424751	0.11876	0.357655	7.91734e+06	1371	297.417	1073.58	44.3333	32.6667	0.0412947	0.109835
	Pr.pLo-TPS22	Pr.pLo-TPS23	0.0339463	0.0544437	0.623511	3.62958e+06	1362	299.917	1062.08	35.25	15.75	0.0331895	0.0525146
	Py.bet-TPS26	Py.bet-TPS27	0.074951	0.167013	0.448772	1.11342e+07	1215	272.167	942.833	67.25	40.75	0.0713276	0.149724
	Py.bet-TPS31	Py.bet-TPS30	0.0643651	0.130921	0.491634	8.72805e+06	1380	305.917	1074.08	66.25	36.75	0.0616805	0.120131
	Py.bet-TPS16	Py.bet-TPS15	0.0561559	0.145865	0.384985	9.72434e+06	972	221.917	750.083	40.5833	29.4167	0.0541051	0.132557
	Py.bet-TPS17	Py.bet-TPS19	0.0136859	0.0254961	0.536785	1.69974e+06	1482	339.083	1142.92	15.5	8.5	0.0135618	0.0250676
	Py.bet-TPS9	Py.bet-TPS10	0.0192972	0.023064	0.836684	1.5376e+06	1761	396.25	1364.75	26	9	0.0190511	0.0227129
	Py.bet-TPS7	Py.bet-TPS8	0.00308286	0.0132806	0.232133	885371	1680	379.833	1300.17	4	5	0.00307653	0.0131637
	Ro.chi-TPS57	Ro.chi-TPS9	0.051382	0.0610883	0.841109	4.07256e+06	852	187.5	664.5	33	11	0.0496614	0.0586667
	Ro.chi-TPS55	Ro.chi-TPS56	0.0398615	0.0734047	0.543037	4.89364e+06	1614	364.667	1249.33	48.5	25.5	0.0388207	0.0699269
	Ro.chi-TPS6	Ro.chi-TPS7	0.0156879	0.0229165	0.684566	1.52777e+06	1227	276.917	950.083	14.75	6.25	0.015525	0.02257
	Ro.chi-TPS6	Ro.chi-TPS8	0.0393135	0.0531948	0.739048	3.54632e+06	1212	274.25	937.75	35.9167	14.0833	0.0383009	0.0513522
	Ro.chi-TPS1	Ro.chi-TPS34	0.196323	0.817986	0.240008	5.45324e+07	1644	375.167	1268.83	219.167	186.833	0.172731	0.498001
	Ro.chi-TPS38	Ro.chi-TPS39	0	0	NaN	0	1527	345.333	1181.67	0	0	0	0
	Ro.chi-TPS38	Ro.chi-TPS40	0	0	NaN	0	1527	345.333	1181.67	0	0	0	0
	Ro.chi-TPS43	Ro.chi-TPS44	0.0141162	0.0348025	0.405609	2.32017e+06	813	181.333	631.667	8.83333	6.16667	0.0139842	0.0340074
	Ro.chi-TPS35	Ro.chi-TPS36	0.042601	0.10282	0.414327	6.85465e+06	1689	385.083	1303.92	54	37	0.0414137	0.0960831
	Ro.chi-TPS21	Ro.chi-TPS22	0.11324	0.409623	0.27645	2.73082e+07	1653	371.75	1281.25	134.667	117.333	0.105106	0.315624
	Ro.chi-TPS18	Ro.chi-TPS20	0.0097187	0.00819121	1.18648	546081	1611	368.25	1242.75	12	3	0.009656	0.00814664
	Ro.chi-TPS47	Ro.chi-TPS37	0.0442246	0.177247	0.249508	1.18165e+07	1701	373.75	1327.25	57	59	0.0429459	0.15786
	Ro.chi-TPS16	Ro.chi-TPS48	0.156861	0.392082	0.400072	2.61388e+07	1293	286.833	1006.17	142.417	87.5833	0.141544	0.305346
	Pr.mum-TPS11	Pr.mum-TPS23	0	0	NaN	0	1674	374.833	1299.17	0	0	0	0
	Pr.mum-TPS21	Pr.mum-TPS12	0.143598	0.234972	0.611129	1.56648e+07	1314	299.5	1014.5	132.583	60.4167	0.130688	0.201725
	Pr.mum-TPS9	Pr.mum-TPS18	0.0158327	0.0454059	0.348694	3.02706e+06	1683	374.5	1308.5	20.5	16.5	0.0156668	0.0440587
	Ma.dom-TPS10	Ma.dom-TPS11	0.0653285	0.115081	0.567671	7.6721e+06	732	163.25	568.75	35.5833	17.4167	0.0625641	0.106687
	Ma.dom-TPS14	Ma.dom-TPS13	0.0846314	0.0830208	1.0194	5.53472e+06	552	123	429	34.3333	9.66667	0.0800311	0.0785908
	Ma.dom-TPS32	Ma.dom-TPS34	0.0387647	0.0994229	0.389897	6.62819e+06	1665	381.25	1283.75	48.5	35.5	0.0377799	0.0931148
	Ma.dom-TPS24	Ma.dom-TPS36	0.0930232	0.180169	0.51631	1.20113e+07	1602	369.417	1232.58	107.833	59.1667	0.0874856	0.160162
	Ma.dom-TPS6	Ma.dom-TPS8	0.0265288	0.0250023	1.06106	1.66682e+06	1671	376.167	1294.83	33.75	9.25	0.0260651	0.0245902
	Ma.dom-TPS4	Ma.dom-TPS5	0.014732	0.0436189	0.337744	2.90793e+06	1680	377.583	1302.42	19	16	0.0145883	0.0423748
TPS-b	Fr.ves-TPS11	Fr.ves-TPS9	0.0212934	0.0165334	1.2879	1.10223e+06	1653	366.917	1286.08	27	6	0.020994	0.0163525
	Ma.dom-TPS18	Ma.dom-TPS16	0.0310801	0.0715242	0.43454	4.76828e+06	1368	300.5	1067.5	32.5	20.5	0.030445	0.0682196
	Pr.mum-TPS19	Pr.mum-TPS3	0.00220345	0	#NAME?	0	1740	376.5	1363.5	3	0	0.00220022	0
	Pr.mum-TPS2	Pr.mum-TPS20	0.00399123	0.0289681	0.13778	1.93121e+06	1608	351.917	1256.08	5	10	0.00398063	0.0284158
	Pr.pLo-TPS8	Pr.pLo-TPS9	0.303258	1.43211	0.211756	9.54741e+07	1566	339.917	1226.08	305.833	217.167	0.249439	0.638882
	Py.bet-TPS34	Py.bet-TPS35	0.0435907	0.0620004	0.703071	4.13336e+06	1605	351.5	1253.5	53.0833	20.9167	0.0423481	0.0595069
	Py.bet-TPS5	Py.bet-TPS3	0.0114996	0.0265368	0.433345	1.76912e+06	1446	306.833	1139.17	13	8	0.0114119	0.0260728
	Ro.chi-TPS28	Ro.chi-TPS27	0.0241047	0.129895	0.185571	8.65964e+06	1527	332.583	1194.42	28.3333	39.6667	0.0237215	0.119268
	Ro.chi-TPS33	Ro.chi-TPS26	0.0869565	0.145438	0.597893	9.69589e+06	1095	241.417	853.583	70.0833	31.9167	0.0821049	0.132206
TPS-g	Fr.ves-TPS36	Fr.ves-TPS34	0.23932	0.479205	0.49941	3.1947e+07	582	125.667	456.333	93.5	44.5	0.204894	0.354111
	Fr.ves-TPS37	Fr.ves-TPS35	0.00890798	0.0147826	0.602598	985509	1482	324.5	1157.5	10.25	4.75	0.00885529	0.0146379
	Ma.dom-TPS21	Ma.dom-TPS27	0.186929	0.292381	0.639334	1.94921e+07	723	161.417	561.583	92.9167	39.0833	0.165455	0.242127
	Ma.dom-TPS28	Ma.dom-TPS20	0.167229	0.29669	0.563648	1.97794e+07	726	159.5	566.5	84.9167	39.0833	0.149897	0.245037
	Pr.pLo-TPS10	Pr.pLo-TPS11	0.044822	0.114736	0.390652	7.64908e+06	1053	225.583	827.417	36	24	0.0435089	0.106391
	Pr.pLo-TPS12	Pr.pLo-TPS11	0.022271	0.0830888	0.268038	5.53926e+06	1632	356	1276	28	28	0.0219436	0.0786517
	Py.bet-TPS24	Py.bet-TPS23	0.0491833	0.147695	0.333007	9.84631e+06	1491	335.667	1155.33	55	45	0.0476053	0.134062
	Ro.chi-TPS14	Ro.chi-TPS13	0.0281574	0.0383164	0.734866	2.55443e+06	1443	321.25	1121.75	31	12	0.0276354	0.0373541
	Ro.chi-TPS25	Ro.chi-TPS11	0.0537454	0.115023	0.467259	7.66818e+06	1749	370.417	1378.58	71.5	39.5	0.0518648	0.106637
	Ro.chi-TPS31	Ro.chi-TPS30	0.0724085	0.115058	0.629323	7.67051e+06	894	193.75	700.25	48.3333	20.6667	0.069023	0.106667
TPS-c	Ma.dom-TPS29	Ma.dom-TPS30	0.019508	0.0158305	1.2323	1.05537e+06	2493	558.583	1934.42	37.25	8.75	0.0192565	0.0156646
	Pr.pLo-TPS4	Pr.pLo-TPS5	0.0737449	0.16109	0.457789	1.07393e+07	2019	457.583	1561.42	109.667	66.3333	0.0702354	0.144964
	Pr.pLo-TPS5	Pr.pLo-TPS6	0.0632886	0.128347	0.493106	8.55645e+06	2052	462	1590	96.5	54.5	0.0606918	0.117965
	Py.bet-TPS21	Py.bet-TPS20	0.0545295	0.142141	0.383629	9.4761e+06	2589	583.083	2005.92	105.5	75.5	0.0525944	0.129484
TPS-f	Fr.ves-TPS13	Fr.ves-TPS14	0.143756	0.414261	0.347019	2.76174e+07	1623	377	1246	163	120	0.130819	0.318302
	Ma.dom-TPS22	Ma.dom-TPS23	0.0398835	0.139853	0.285182	9.32354e+06	2190	495.083	1694.92	65.8333	63.1667	0.0388416	0.127588
	Pr.pLo-TPS14	Pr.pLo-TPS15	0.112991	0.301745	0.374459	2.01164e+07	1356	304.917	1051.08	110.25	75.75	0.104892	0.248429
	Ro.chi-TPS4	Ro.chi-TPS3	0.0355528	0.0562199	0.632389	3.74799e+06	2070	469.25	1600.75	55.5833	25.4167	0.0347233	0.0541644
TPS-e	Fr.ves-TPS4	Fr.ves-TPS5	0.0993005	0.276773	0.358779	1.84516e+07	2391	539	1852	172.25	124.75	0.0930076	0.231447
	Fr.ves-TPS6	Fr.ves-TPS3	0.15277	0.622598	0.245375	4.15065e+07	1239	269.5	969.5	134	114	0.138216	0.423006
	Ma.dom-TPS25	Ma.dom-TPS2	0.0466535	0.17161	0.271857	1.14407e+07	1905	423.75	1481.25	67	65	0.0452321	0.153392
	Py.bet-TPS32	Py.bet-TPS12	0.046274	0.191299	0.241893	1.27533e+07	2262	496	1766	79.25	83.75	0.0448754	0.168851
	Ro.chi-TPS50	Ro.chi-TPS51	0.110319	0.438261	0.25172	2.92174e+07	2415	541.833	1873.17	192.167	179.833	0.102589	0.331898

## Sheet: Sheet1
Fr.ves-TPS32
Fr.ves-TPS20
Fr.ves-TPS21
Fr.ves-TPS23
Fr.ves-TPS41
Fr.ves-TPS24
Fr.ves-TPS26
Fr.ves-TPS42
Fr.ves-TPS1
Fr.ves-TPS15
Pr.pLo-TPS19
Pr.pLo-TPS2
Pr.pLo-TPS32
Pr.pLo-TPS17
Pr.pLo-TPS21
Pr.pLo-TPS26
Pr.pLo-TPS20
Pr.pLo-TPS31
Pr.pLo-TPS1
Pr.pLo-TPS22
Py.bet-TPS26
Py.bet-TPS31
Py.bet-TPS16
Py.bet-TPS17
Py.bet-TPS9
Py.bet-TPS7
Ro.chi-TPS57
Ro.chi-TPS55
Ro.chi-TPS6
Ro.chi-TPS1
Ro.chi-TPS38
Ro.chi-TPS43
Ro.chi-TPS35
Ro.chi-TPS21
Ro.chi-TPS18
Ro.chi-TPS47
Ro.chi-TPS16
Pr.mum-TPS11
Pr.mum-TPS21
Pr.mum-TPS9
Ma.dom-TPS10
Ma.dom-TPS14
Ma.dom-TPS32
Ma.dom-TPS24
Ma.dom-TPS6
Ma.dom-TPS4
Fr.ves-TPS11
Ma.dom-TPS18
Pr.mum-TPS19
Pr.mum-TPS2
Pr.pLo-TPS8
Py.bet-TPS34
Py.bet-TPS5
Ro.chi-TPS28
Ro.chi-TPS33
Fr.ves-TPS36
Fr.ves-TPS37
Ma.dom-TPS21
Ma.dom-TPS28
Pr.pLo-TPS10
Pr.pLo-TPS12
Py.bet-TPS24
Ro.chi-TPS14
Ro.chi-TPS25
Ro.chi-TPS31
Ma.dom-TPS29
Pr.pLo-TPS4
Pr.pLo-TPS5
Py.bet-TPS21
Fr.ves-TPS13
Ma.dom-TPS22
Pr.pLo-TPS14
Ro.chi-TPS4
Fr.ves-TPS4
Fr.ves-TPS6
Ma.dom-TPS25
Py.bet-TPS32
Ro.chi-TPS50
Fr.ves-TPS33
Fr.ves-TPS22
Fr.ves-TPS30
Fr.ves-TPS7
Fr.ves-TPS25
Fr.ves-TPS43
Fr.ves-TPS19
Fr.ves-TPS16
Pr.pLo-TPS3
Pr.pLo-TPS37
Pr.pLo-TPS18
Pr.pLo-TPS25
Pr.pLo-TPS29
Pr.pLo-TPS24
Pr.pLo-TPS28
Pr.pLo-TPS33
Pr.pLo-TPS23
Py.bet-TPS27
Py.bet-TPS30
Py.bet-TPS15
Py.bet-TPS19
Py.bet-TPS10
Py.bet-TPS8
Ro.chi-TPS9
Ro.chi-TPS56
Ro.chi-TPS7
Ro.chi-TPS8
Ro.chi-TPS34
Ro.chi-TPS39
Ro.chi-TPS40
Ro.chi-TPS44
Ro.chi-TPS36
Ro.chi-TPS22
Ro.chi-TPS20
Ro.chi-TPS37
Ro.chi-TPS48
Pr.mum-TPS23
Pr.mum-TPS12
Pr.mum-TPS18
Ma.dom-TPS11
Ma.dom-TPS13
Ma.dom-TPS34
Ma.dom-TPS36
Ma.dom-TPS8
Ma.dom-TPS5
Fr.ves-TPS9
Ma.dom-TPS16
Pr.mum-TPS3
Pr.mum-TPS20
Pr.pLo-TPS9
Py.bet-TPS35
Py.bet-TPS3
Ro.chi-TPS27
Ro.chi-TPS26
Fr.ves-TPS34
Fr.ves-TPS35
Ma.dom-TPS27
Ma.dom-TPS20
Pr.pLo-TPS11
Py.bet-TPS23
Ro.chi-TPS13
Ro.chi-TPS11
Ro.chi-TPS30
Ma.dom-TPS30
Pr.pLo-TPS6
Py.bet-TPS20
Fr.ves-TPS14
Ma.dom-TPS23
Pr.pLo-TPS15
Ro.chi-TPS3
Fr.ves-TPS5
Fr.ves-TPS3
Ma.dom-TPS2
Py.bet-TPS12
Ro.chi-TPS51

## Sheet: Sheet2
DivergenceTime
546081
885371
985509
1.05537e+06
1.05537e+06
1.10223e+06
1.52777e+06
1.5376e+06
1.66682e+06
1.69974e+06
1.76912e+06
1.84703e+06
1.93121e+06
1.95103e+06
2.23261e+06
2.32017e+06
2.55443e+06
2.5941e+06
2.90793e+06
3.02706e+06
3.54632e+06
3.62958e+06
3.6947e+06
3.74799e+06
4.00742e+06
4.07256e+06
4.07274e+06
4.13336e+06
4.72602e+06
4.76828e+06
4.89364e+06
5.13391e+06
5.17257e+06
5.24039e+06
5.53472e+06
5.53926e+06
6.62819e+06
6.85465e+06
6.85574e+06
7.64908e+06
7.66818e+06
7.67051e+06
7.6721e+06
7.91734e+06
8.03596e+06
8.55645e+06
8.65964e+06
8.72805e+06
9.32354e+06
9.4761e+06
9.69589e+06
9.72434e+06
9.84631e+06
1.07393e+07
1.11342e+07
1.14407e+07
1.16206e+07
1.18165e+07
1.20113e+07
1.27533e+07
1.33289e+07
1.40728e+07
1.56648e+07
1.63546e+07
1.84516e+07
1.89872e+07
1.94921e+07
1.97794e+07
2.01164e+07
2.44727e+07
2.61388e+07
2.73082e+07
2.76174e+07
2.92174e+07
3.1947e+07
4.15065e+07
5.45324e+07
9.54741e+07
