# Supplementary material for: Diversity and Functional Evolution of Terpene Synthases in Rosaceae
Source: Plants (Basel). 2022 Mar 10;11(6):736. doi: 10.3390/plants11060736 (PMC8953233; doi:10.3390/plants11060736)
Supplement: Supplementary file 1 [file plants-11-00736-s001.zip › SupplementaryTableS4.xlsx]

## Sheet: Raw expression of TPSs
Table S4. Expression values of TPS genes in three Rosaceae species (F. vesca, M. domestica, P. persica).
	Raw expression value (FPKM)						Normalized (row-scale) expression value
	ripe1	ripe2	immature1	immature2	leaf1	leaf2	ripe1	ripe2	immature1	immature2	leaf1	leaf2
Ma.dom-TPS1	0	0.957912	0.786457	0	45.2964	112.275	-0.581403	-0.560428	-0.564182	-0.581403	0.41042	1.877
Ma.dom-TPS3	0	0.177293	0.612651	0	0	1.19122	-0.682122	-0.315867	0.583503	-0.682122	-0.682122	1.77873
Ma.dom-TPS4	0	5.39613	7.59817	9.2188	2.98166	5.3439	-1.55094	0.09335	0.764349	1.25818	-0.642377	0.0774359
Ma.dom-TPS5	0	27.6631	85.1676	38.7541	1.68482	2.94547	-0.787522	0.0492203	1.78859	0.384697	-0.73656	-0.698429
Ma.dom-TPS8	0	0	0	0	0	0.163437	-0.408248	-0.408248	-0.408248	-0.408248	-0.408248	2.04124
Ma.dom-TPS10	0	8.45868	6.66798	9.67264	1.5755	0.87732	-1.0763	0.928111	0.503779	1.21578	-0.70296	-0.868406
Ma.dom-TPS12	0	13.4272	18.5592	12.4698	0	0.81063	-0.915748	0.71405	1.33696	0.597834	-0.915748	-0.817353
Ma.dom-TPS14	5.06668	0	0	0	0	0	2.04124	-0.408248	-0.408248	-0.408248	-0.408248	-0.408248
Ma.dom-TPS15	0	43.0092	98.6121	52.0826	33.9307	39.069	-1.39054	-0.0450909	1.69432	0.238751	-0.329091	-0.168352
Ma.dom-TPS16	0	431.084	406.813	498.627	20.653	27.7137	-0.97277	0.844033	0.741744	1.12869	-0.885728	-0.85597
Ma.dom-TPS17	0	141.271	140.402	150.896	4.42553	16.4686	-1.00176	0.870763	0.859242	0.998334	-0.943103	-0.783474
Ma.dom-TPS18	0	12.2375	8.09687	10.274	0	1.14595	-0.953227	1.2509	0.505124	0.897255	-0.953227	-0.746826
Ma.dom-TPS19	0	91.9837	107.291	107.804	4.80154	12.3679	-1.01238	0.710793	0.997554	1.00716	-0.922435	-0.78069
Ma.dom-TPS23	0.548709	6.58165	14.9698	9.16525	1.80183	1.30034	-0.916144	0.151014	1.63478	0.608024	-0.694481	-0.78319
Ma.dom-TPS24	0	2.93249	3.98228	4.24683	24.0582	30.3344	-0.85044	-0.62218	-0.540466	-0.519873	1.02221	1.51075
Ma.dom-TPS26	0	15.2376	16.2359	17.6138	5.5832	13.1076	-1.61916	0.564923	0.708004	0.90551	-0.81889	0.25961
Ma.dom-TPS27	0	0.655841	1.49583	0.477413	0	0	-0.742031	0.368595	1.79106	0.0664384	-0.742031	-0.742031
Ma.dom-TPS28	0	36.7532	42.5826	49.8402	4.09199	11.2947	-1.1211	0.58905	0.860295	1.19799	-0.930694	-0.595547
Ma.dom-TPS29	0	0	0	0	0.152539	0.081384	-0.604885	-0.604885	-0.604885	-0.604885	1.76175	0.657786
Ma.dom-TPS30	0	0	0	0	0	0.166811	-0.408248	-0.408248	-0.408248	-0.408248	-0.408248	2.04124
Ma.dom-TPS33	0	7.41676	4.91407	9.11509	4.50466	3.33988	-1.53306	0.796093	0.0101513	1.32943	-0.118418	-0.484205
Ma.dom-TPS34	0	4.3856	1.43816	2.53947	4.11523	6.06897	-1.40558	0.588546	-0.751652	-0.250887	0.465606	1.35397
Ma.dom-TPS35	0	3.35167	4.62857	5.65761	0.199529	0	-0.90052	0.408214	0.906811	1.30862	-0.822609	-0.90052
Fr.ves-TPS1	0	0	4.71207	4.26413	7.98339	2.08159	-1.02397	-1.02397	0.496426	0.351892	1.55195	-0.352326
Fr.ves-TPS2	3713.03	195.244	0	0	0	17.1162	2.03857	-0.305898	-0.436021	-0.436021	-0.436021	-0.424614
Fr.ves-TPS4	0.454666	0	0.07853	0	0.083182	0.112587	1.96379	-0.716115	-0.253241	-0.716115	-0.225821	-0.0525009
Fr.ves-TPS6	0	0	0.167982	0.202665	0.136685	0	-0.890538	-0.890538	0.878651	1.24393	0.54903	-0.890538
Fr.ves-TPS8	20.3123	3.48576	3.66167	3.35181	12.4718	14.8344	1.46781	-0.856501	-0.832202	-0.875005	0.384772	0.711129
Fr.ves-TPS9	0	0	0.312619	0.070927	9.38861	1.02188	-0.481236	-0.481236	-0.39761	-0.462263	2.03023	-0.207882
Fr.ves-TPS10	0	0	0	0.452546	8.7868	4.41086	-0.627068	-0.627068	-0.627068	-0.502333	1.79484	0.588698
Fr.ves-TPS11	0	0	0.312619	0.070927	9.38861	1.02188	-0.481236	-0.481236	-0.39761	-0.462263	2.03023	-0.207882
Fr.ves-TPS12	0	0	0	0.452546	8.7868	4.41086	-0.627068	-0.627068	-0.627068	-0.502333	1.79484	0.588698
Fr.ves-TPS13	2.02311	1.06315	6.06517	4.48302	2.04336	1.19947	-0.392465	-0.869505	1.61618	0.829955	-0.382405	-0.801764
Fr.ves-TPS14	0	0	0	0.265768	0	0.475152	-0.609994	-0.609994	-0.609994	0.702835	-0.609994	1.73714
Fr.ves-TPS15	0.104394	0	0	0	0	0	2.04124	-0.408248	-0.408248	-0.408248	-0.408248	-0.408248
Fr.ves-TPS16	0.104394	0	0	0	0	0	2.04124	-0.408248	-0.408248	-0.408248	-0.408248	-0.408248
Fr.ves-TPS17	0	0	1.85063	2.42607	7.68089	0	-0.668212	-0.668212	-0.0477134	0.145229	1.90712	-0.668212
Fr.ves-TPS19	0	0	0	0	1.60236	0	-0.408248	-0.408248	-0.408248	-0.408248	2.04124	-0.408248
Fr.ves-TPS20	0	0.05111	0	0	0	0	-0.408248	2.04124	-0.408248	-0.408248	-0.408248	-0.408248
Fr.ves-TPS21	0	0	0	0	0.0845	0.878589	-0.454198	-0.454198	-0.454198	-0.454198	-0.215094	2.03188
Fr.ves-TPS22	0	0	0	0	0.0845	0.878589	-0.454198	-0.454198	-0.454198	-0.454198	-0.215094	2.03188
Fr.ves-TPS23	0	0	0	0	0.0845	0.878589	-0.454198	-0.454198	-0.454198	-0.454198	-0.215094	2.03188
Fr.ves-TPS24	735.309	337.933	0	0	0	0	1.82875	0.522756	-0.587877	-0.587877	-0.587877	-0.587877
Fr.ves-TPS25	735.309	337.933	0	0	0	0	1.82875	0.522756	-0.587877	-0.587877	-0.587877	-0.587877
Fr.ves-TPS26	0	26.8642	0	0	0	0	-0.408248	2.04124	-0.408248	-0.408248	-0.408248	-0.408248
Fr.ves-TPS27	0	0	0.192614	0.155074	13.7533	1.17617	-0.462258	-0.462258	-0.427289	-0.434105	2.03464	-0.248726
Fr.ves-TPS28	0	0	0.192614	0.155074	13.7533	1.17617	-0.462258	-0.462258	-0.427289	-0.434105	2.03464	-0.248726
Fr.ves-TPS29	3713.03	195.244	0	0	0	17.1162	2.03857	-0.305898	-0.436021	-0.436021	-0.436021	-0.424614
Fr.ves-TPS30	0	0	0	0	0.0845	0.878589	-0.454198	-0.454198	-0.454198	-0.454198	-0.215094	2.03188
Fr.ves-TPS31	0	0	17.7784	14.2051	2.72126	5.01527	-0.873069	-0.873069	1.47161	1.00035	-0.51418	-0.211639
Fr.ves-TPS32	0	0	0	0	94.708	68.1642	-0.633011	-0.633011	-0.633011	-0.633011	1.57551	0.956529
Fr.ves-TPS33	0	0	0	0	94.708	68.1642	-0.633011	-0.633011	-0.633011	-0.633011	1.57551	0.956529
Fr.ves-TPS34	0	0	0	0	0	0	0	0	0	0	0	0
Fr.ves-TPS35	0	0	0	0	1.08507	0	-0.408248	-0.408248	-0.408248	-0.408248	2.04124	-0.408248
Fr.ves-TPS36	0	0	0	0	1.08507	0	-0.408248	-0.408248	-0.408248	-0.408248	2.04124	-0.408248
Fr.ves-TPS37	0	0	0	0	1.08507	0	-0.408248	-0.408248	-0.408248	-0.408248	2.04124	-0.408248
Fr.ves-TPS39	0.409338	0	0	0	10.8127	27.8564	-0.540115	-0.576337	-0.576337	-0.576337	0.380468	1.88866
Fr.ves-TPS42	2.00032	0	0	0	0	0	2.04124	-0.408248	-0.408248	-0.408248	-0.408248	-0.408248
Pr.pLo-TPS1	0	0	0	0	0.787033	0.251804	-0.5459	-0.5459	-0.5459	-0.5459	1.93558	0.248025
Pr.pLo-TPS2	0	0	3.4048	2.57013	45.784	18.0877	-0.645049	-0.645049	-0.456385	-0.502635	1.8919	0.357216
Pr.pLo-TPS3	0	0	1.01164	1.79502	16.5075	7.11272	-0.678114	-0.678114	-0.522362	-0.401753	1.86338	0.416961
Pr.pLo-TPS4	0	0	0.223736	0	3.66982	2.79918	-0.669305	-0.669305	-0.535057	-0.669305	1.53269	1.01028
Pr.pLo-TPS5	0	0	0.73542	0.982083	0	0.273622	-0.773876	-0.773876	0.941106	1.51632	-0.773876	-0.135796
Pr.pLo-TPS6	0	0	0.730102	0.742168	3.35586	2.45835	-0.879164	-0.879164	-0.350613	-0.341878	1.55028	0.900539
Pr.pLo-TPS7	0.242146	0	0	0	8.04495	15.5363	-0.573177	-0.610403	-0.610403	-0.610403	0.626364	1.77802
Pr.pLo-TPS8	48.024	59.7747	4.81935	7.21332	266.281	213.819	-0.464442	-0.359419	-0.85059	-0.829194	1.48627	1.01738
Pr.pLo-TPS9	4.63348	3.22551	3.84967	7.07176	38.1876	30.5965	-0.639442	-0.729831	-0.689761	-0.482912	1.51463	1.02731
Pr.pLo-TPS11	0	0	3.3983	3.07285	47.4727	42.0447	-0.714489	-0.714489	-0.562718	-0.577253	1.40569	1.16326
Pr.pLo-TPS12	0	0	0	0	1.99544	2.03095	-0.64546	-0.64546	-0.64546	-0.64546	1.27384	1.308
Pr.pLo-TPS13	0	0	268.857	410.698	6.53293	7.34309	-0.644232	-0.644232	0.854458	1.64512	-0.607815	-0.603299
Pr.pLo-TPS14	0.864873	0.275056	4.53659	6.25401	1.36219	0.557367	-0.582422	-0.820405	0.899064	1.59202	-0.38176	-0.706496
Pr.pLo-TPS16	0	0	0	0.235105	0.232845	0	-0.645486	-0.645486	-0.645486	1.30032	1.28162	-0.645486
Pr.pLo-TPS19	0	0	2.85849	3.07172	18.9486	22.7577	-0.781261	-0.781261	-0.499978	-0.478995	1.08333	1.45816
Pr.pLo-TPS20	0	0	0	0.249686	1.19987	1.71477	-0.708092	-0.708092	-0.708092	-0.372854	0.902901	1.59423
Pr.pLo-TPS21	0	0	0.677972	0	1.01376	1.91487	-0.777814	-0.777814	0.0994704	-0.777814	0.53397	1.7
Pr.pLo-TPS23	0	0	0.206244	0.321193	0.82157	0.100548	-0.77926	-0.77926	-0.114017	0.256753	1.87073	-0.454941
Pr.pLo-TPS26	0	0	9.31201	13.913	1.28943	1.65575	-0.746834	-0.746834	0.847623	1.63542	-0.526051	-0.463328
Pr.pLo-TPS27	0	0	8.69042	15.0229	7.45977	3.35207	-0.988491	-0.988491	0.504403	1.59224	0.292994	-0.412652
Pr.pLo-TPS29	0	0	0.657482	0.66955	0.531821	0.692481	-1.2728	-1.2728	0.695214	0.731337	0.319078	0.799976
Pr.pLo-TPS30	0	0	0	0.446933	3.68538	1.60457	-0.648445	-0.648445	-0.648445	-0.345342	1.85092	0.439752
Pr.pLo-TPS31	0	0	0	1.12596	0.264815	0	-0.514331	-0.514331	-0.514331	1.98406	0.0732674	-0.514331
Pr.pLo-TPS32	0	0	0	0	2.8723	3.38561	-0.642264	-0.642264	-0.642264	-0.642264	1.12648	1.44258
Pr.pLo-TPS33	0	0	3.71989	3.63475	0.167066	0.300552	-0.707676	-0.707676	1.31154	1.26533	-0.616989	-0.544531
Pr.pLo-TPS34	0	0	0	0	0.391615	0.886533	-0.583235	-0.583235	-0.583235	-0.583235	0.488958	1.84398
Pr.pLo-TPS35	0	0	0	0	6.92407	8.78997	-0.638778	-0.638778	-0.638778	-0.638778	1.05001	1.5051
Pr.pLo-TPS38	0	0	0	0	0.076003	0.242426	-0.54366	-0.54366	-0.54366	-0.54366	0.234908	1.93973

## Sheet: Normalized 
	ripe1	ripe2	immature1	immature2	leaf1	leaf2
Ma.dom-TPS1	-0.581403	-0.560428	-0.564182	-0.581403	0.41042	1.877
Ma.dom-TPS3	-0.682122	-0.315867	0.583503	-0.682122	-0.682122	1.77873
Ma.dom-TPS4	-1.55094	0.09335	0.764349	1.25818	-0.642377	0.0774359
Ma.dom-TPS5	-0.787522	0.0492203	1.78859	0.384697	-0.73656	-0.698429
Ma.dom-TPS8	-0.408248	-0.408248	-0.408248	-0.408248	-0.408248	2.04124
Ma.dom-TPS10	-1.0763	0.928111	0.503779	1.21578	-0.70296	-0.868406
Ma.dom-TPS12	-0.915748	0.71405	1.33696	0.597834	-0.915748	-0.817353
Ma.dom-TPS14	2.04124	-0.408248	-0.408248	-0.408248	-0.408248	-0.408248
Ma.dom-TPS15	-1.39054	-0.0450909	1.69432	0.238751	-0.329091	-0.168352
Ma.dom-TPS16	-0.97277	0.844033	0.741744	1.12869	-0.885728	-0.85597
Ma.dom-TPS17	-1.00176	0.870763	0.859242	0.998334	-0.943103	-0.783474
Ma.dom-TPS18	-0.953227	1.2509	0.505124	0.897255	-0.953227	-0.746826
Ma.dom-TPS19	-1.01238	0.710793	0.997554	1.00716	-0.922435	-0.78069
Ma.dom-TPS23	-0.916144	0.151014	1.63478	0.608024	-0.694481	-0.78319
Ma.dom-TPS24	-0.85044	-0.62218	-0.540466	-0.519873	1.02221	1.51075
Ma.dom-TPS26	-1.61916	0.564923	0.708004	0.90551	-0.81889	0.25961
Ma.dom-TPS27	-0.742031	0.368595	1.79106	0.0664384	-0.742031	-0.742031
Ma.dom-TPS28	-1.1211	0.58905	0.860295	1.19799	-0.930694	-0.595547
Ma.dom-TPS29	-0.604885	-0.604885	-0.604885	-0.604885	1.76175	0.657786
Ma.dom-TPS30	-0.408248	-0.408248	-0.408248	-0.408248	-0.408248	2.04124
Ma.dom-TPS33	-1.53306	0.796093	0.0101513	1.32943	-0.118418	-0.484205
Ma.dom-TPS34	-1.40558	0.588546	-0.751652	-0.250887	0.465606	1.35397
Ma.dom-TPS35	-0.90052	0.408214	0.906811	1.30862	-0.822609	-0.90052
Fr.ves-TPS1	-1.02397	-1.02397	0.496426	0.351892	1.55195	-0.352326
Fr.ves-TPS2	2.03857	-0.305898	-0.436021	-0.436021	-0.436021	-0.424614
Fr.ves-TPS4	1.96379	-0.716115	-0.253241	-0.716115	-0.225821	-0.0525009
Fr.ves-TPS6	-0.890538	-0.890538	0.878651	1.24393	0.54903	-0.890538
Fr.ves-TPS8	1.46781	-0.856501	-0.832202	-0.875005	0.384772	0.711129
Fr.ves-TPS9	-0.481236	-0.481236	-0.39761	-0.462263	2.03023	-0.207882
Fr.ves-TPS10	-0.627068	-0.627068	-0.627068	-0.502333	1.79484	0.588698
Fr.ves-TPS11	-0.481236	-0.481236	-0.39761	-0.462263	2.03023	-0.207882
Fr.ves-TPS12	-0.627068	-0.627068	-0.627068	-0.502333	1.79484	0.588698
Fr.ves-TPS13	-0.392465	-0.869505	1.61618	0.829955	-0.382405	-0.801764
Fr.ves-TPS14	-0.609994	-0.609994	-0.609994	0.702835	-0.609994	1.73714
Fr.ves-TPS15	2.04124	-0.408248	-0.408248	-0.408248	-0.408248	-0.408248
Fr.ves-TPS16	2.04124	-0.408248	-0.408248	-0.408248	-0.408248	-0.408248
Fr.ves-TPS17	-0.668212	-0.668212	-0.0477134	0.145229	1.90712	-0.668212
Fr.ves-TPS19	-0.408248	-0.408248	-0.408248	-0.408248	2.04124	-0.408248
Fr.ves-TPS20	-0.408248	2.04124	-0.408248	-0.408248	-0.408248	-0.408248
Fr.ves-TPS21	-0.454198	-0.454198	-0.454198	-0.454198	-0.215094	2.03188
Fr.ves-TPS22	-0.454198	-0.454198	-0.454198	-0.454198	-0.215094	2.03188
Fr.ves-TPS23	-0.454198	-0.454198	-0.454198	-0.454198	-0.215094	2.03188
Fr.ves-TPS24	1.82875	0.522756	-0.587877	-0.587877	-0.587877	-0.587877
Fr.ves-TPS25	1.82875	0.522756	-0.587877	-0.587877	-0.587877	-0.587877
Fr.ves-TPS26	-0.408248	2.04124	-0.408248	-0.408248	-0.408248	-0.408248
Fr.ves-TPS27	-0.462258	-0.462258	-0.427289	-0.434105	2.03464	-0.248726
Fr.ves-TPS28	-0.462258	-0.462258	-0.427289	-0.434105	2.03464	-0.248726
Fr.ves-TPS29	2.03857	-0.305898	-0.436021	-0.436021	-0.436021	-0.424614
Fr.ves-TPS30	-0.454198	-0.454198	-0.454198	-0.454198	-0.215094	2.03188
Fr.ves-TPS31	-0.873069	-0.873069	1.47161	1.00035	-0.51418	-0.211639
Fr.ves-TPS32	-0.633011	-0.633011	-0.633011	-0.633011	1.57551	0.956529
Fr.ves-TPS33	-0.633011	-0.633011	-0.633011	-0.633011	1.57551	0.956529
Fr.ves-TPS34	0	0	0	0	0	0
Fr.ves-TPS35	-0.408248	-0.408248	-0.408248	-0.408248	2.04124	-0.408248
Fr.ves-TPS36	-0.408248	-0.408248	-0.408248	-0.408248	2.04124	-0.408248
Fr.ves-TPS37	-0.408248	-0.408248	-0.408248	-0.408248	2.04124	-0.408248
Fr.ves-TPS39	-0.540115	-0.576337	-0.576337	-0.576337	0.380468	1.88866
Fr.ves-TPS42	2.04124	-0.408248	-0.408248	-0.408248	-0.408248	-0.408248
Pr.pLo-TPS1	-0.5459	-0.5459	-0.5459	-0.5459	1.93558	0.248025
Pr.pLo-TPS2	-0.645049	-0.645049	-0.456385	-0.502635	1.8919	0.357216
Pr.pLo-TPS3	-0.678114	-0.678114	-0.522362	-0.401753	1.86338	0.416961
Pr.pLo-TPS4	-0.669305	-0.669305	-0.535057	-0.669305	1.53269	1.01028
Pr.pLo-TPS5	-0.773876	-0.773876	0.941106	1.51632	-0.773876	-0.135796
Pr.pLo-TPS6	-0.879164	-0.879164	-0.350613	-0.341878	1.55028	0.900539
Pr.pLo-TPS7	-0.573177	-0.610403	-0.610403	-0.610403	0.626364	1.77802
Pr.pLo-TPS8	-0.464442	-0.359419	-0.85059	-0.829194	1.48627	1.01738
Pr.pLo-TPS9	-0.639442	-0.729831	-0.689761	-0.482912	1.51463	1.02731
Pr.pLo-TPS11	-0.714489	-0.714489	-0.562718	-0.577253	1.40569	1.16326
Pr.pLo-TPS12	-0.64546	-0.64546	-0.64546	-0.64546	1.27384	1.308
Pr.pLo-TPS13	-0.644232	-0.644232	0.854458	1.64512	-0.607815	-0.603299
Pr.pLo-TPS14	-0.582422	-0.820405	0.899064	1.59202	-0.38176	-0.706496
Pr.pLo-TPS16	-0.645486	-0.645486	-0.645486	1.30032	1.28162	-0.645486
Pr.pLo-TPS19	-0.781261	-0.781261	-0.499978	-0.478995	1.08333	1.45816
Pr.pLo-TPS20	-0.708092	-0.708092	-0.708092	-0.372854	0.902901	1.59423
Pr.pLo-TPS21	-0.777814	-0.777814	0.0994704	-0.777814	0.53397	1.7
Pr.pLo-TPS23	-0.77926	-0.77926	-0.114017	0.256753	1.87073	-0.454941
Pr.pLo-TPS26	-0.746834	-0.746834	0.847623	1.63542	-0.526051	-0.463328
Pr.pLo-TPS27	-0.988491	-0.988491	0.504403	1.59224	0.292994	-0.412652
Pr.pLo-TPS29	-1.2728	-1.2728	0.695214	0.731337	0.319078	0.799976
Pr.pLo-TPS30	-0.648445	-0.648445	-0.648445	-0.345342	1.85092	0.439752
Pr.pLo-TPS31	-0.514331	-0.514331	-0.514331	1.98406	0.0732674	-0.514331
Pr.pLo-TPS32	-0.642264	-0.642264	-0.642264	-0.642264	1.12648	1.44258
Pr.pLo-TPS33	-0.707676	-0.707676	1.31154	1.26533	-0.616989	-0.544531
Pr.pLo-TPS34	-0.583235	-0.583235	-0.583235	-0.583235	0.488958	1.84398
Pr.pLo-TPS35	-0.638778	-0.638778	-0.638778	-0.638778	1.05001	1.5051
Pr.pLo-TPS38	-0.54366	-0.54366	-0.54366	-0.54366	0.234908	1.93973
